# Supplementary material for: Crystal structure of Na2HfSi2O7 by Rietveld refinement
Source: Acta Crystallogr E Crystallogr Commun. 2016 Sep 16;72(Pt 10):1434–7. doi: 10.1107/S2056989016014225 (PMC5050771; doi:10.1107/S2056989016014225)
Supplement: Supplementary file 1 [file e-72-01434-sup1.cif]

##############################################################################
#                                                                            #
# This CIF contains the data in a paper accepted for publication in          #
# Acta Crystallographica Section E. It conforms to the requirements of       #
# Notes for Authors for Acta Crystallographica Section E, and has been       #
# peer reviewed under the auspices of the IUCr Commission on Journals.       #
#                                                                            #
# Full details of the Crystallographic Information File format               #
# are given in the paper "The Crystallographic Information File (CIF):       #
# a New Standard Archive File for Crystallography" by S. R. Hall, F. H.      #
# Allen and I. D. Brown [Acta Cryst. (1991), A47, 655-685].                  #
#                                                                            #
# The current version of the core CIF dictionary is obtainable from          #
# ftp://ftp.iucr.org/pub/cif_core.dic.                                       #
#                                                                            #
# Software is freely available for graphical display of the structure(s)     #
# in this CIF. For information consult the CIF software page                 #
# http://www.iucr.org/resources/cif/software.                                #
#                                                                            #
# This file may be used for bona fide research purposes within the           #
# scientific community so long as proper attribution is given to the journal # 
# article from which it was obtained.                                        #
#                                                                            #
##############################################################################
data_nahfsio
loop_
    _audit_conform_dict_name
    _audit_conform_dict_version
    cif_core.dic .
    cif_pd.dic .
_journal_date_recd_electronic     2016-09-01
_journal_date_accepted     2016-09-06
_journal_name_full     'Acta Crystallographica, Section E'
_journal_year     2016
_journal_volume     72
_journal_issue     10
_journal_page_first     1434
_journal_page_last     1437
_journal_paper_category     GI
_journal_paper_doi     10.1107/S2056989016014225
_journal_coeditor_code     VN2115
_publ_contact_author_name     'Nicolas Massoni'
_publ_contact_author_address
;
CEA, DEN, DTCD
Marcoule
BP17171
F-30207 Bagnols sur Ceze
France
;
_publ_contact_author_email     'nicolas.massoni@cea.fr'
_publ_contact_author_fax     '+33 466 791 880'
_publ_contact_author_phone     '+33 466 791 805'
_publ_section_title
;
Crystal structure of Na~2~HfSi~2~O~7~ by Rietveld refinement
;
_publ_section_title_footnote     .
loop_
    _publ_author_name
    _publ_author_footnote
    _publ_author_address
    'Massoni, Nicolas' .
;
CEA, DEN, DTCD
Marcoule
BP17171
F-30207 Bagnols sur Ceze
France
;
    'Chevreux, Pierrick' .
;
CEA, DEN, DTCD
Marcoule
BP17171
F-30207 Bagnols sur Ceze
France
CRPG, CNRS UMR-5873,
Universit\'e de Lorraine
BP 20
F-54501 Vandoeuvre les Nancy cedex
France
;
_publ_section_synopsis
;
A new sodium hafnium disilicate was detected as an major intermediate product
of a global reaction between borosilicate glass and hafnium. The composition
of this phase was determined to be Na~2~HfSi~2~O~7~ by laboratory powder
diffraction and Rietveld refinement.
;
data_I
_database_code_depnum_ccdc_archive 'CCDC 1502957'
_pd_block_diffractogram_id     nahfsioprofile
_chemical_name_systematic
;
Disodium hafnium disilicate
;
_chemical_name_common     ?
_chemical_formula_moiety     'Hf O7 Si2, 2(Na)'
_chemical_formula_sum     'Hf Na2 O7 Si2'
_chemical_formula_structural     'Hf Na2 O7 Si2'
_chemical_formula_analytical     ?
_chemical_formula_iupac     'Na2 Hf Si2 O7'
_chemical_formula_weight     392.6
_chemical_melting_point     ?
_space_group_crystal_system     triclinic
_space_group_name_H-M_alt     'P -1'
_space_group_name_Hall     '-p 1'
loop_
    _symmetry_equiv_pos_site_id
    _symmetry_equiv_pos_as_xyz
    1 x,y,z
    2 -x,-y,-z
_cell_length_a     6.6123(2)
_cell_length_b     8.7948(3)
_cell_length_c     5.41074(15)
_cell_angle_alpha     92.603(2)
_cell_angle_beta     94.0843(18)
_cell_angle_gamma     71.3262(18)
_cell_volume     297.250(15)
_cell_formula_units_Z     2
_cell_measurement_reflns_used     1866
_cell_measurement_theta_min     4.0065
_cell_measurement_theta_max     60
_cell_measurement_temperature     293
_cell_special_details     ?
_exptl_crystal_density_diffrn     4.3868
_exptl_crystal_density_meas     ?
_exptl_crystal_density_method     'not measured'
_exptl_crystal_F_000     356
_pd_char_colour     white
_pd_char_particle_morphology     plate-like
_exptl_absorpt_coefficient_mu     37.913
_exptl_absorpt_correction_type     ?
_exptl_absorpt_correction_T_min     ?
_exptl_absorpt_correction_T_max     ?
_exptl_special_details     ?
_diffrn_ambient_temperature     293
_diffrn_radiation_type     'Cu K\a~1~'
_diffrn_radiation_wavelength     1.54176
_diffrn_measurement_device_type     'Panalytical XPert MPD Pro'
_pd_instr_dist_src/spec     ?
_pd_instr_dist_spec/detc     ?
_pd_instr_location     ?
loop_
    _refln_index_h
    _refln_index_k
    _refln_index_l
    _refln_observed_status
    _refln_F_squared_meas
    _refln_F_squared_calc
    _refln_d_spacing
    0 1 0 o 482.66 519.53 8.329520
    1 0 0 o 468.99 476.85 6.252970
    1 1 0 o 9992.36 10053.67 6.000348
    0 0 1 o 351.07 382.87 5.395451
    0 -1 1 o 9530.81 9569.63 4.578663
    0 1 1 o 6672.79 6845.13 4.479816
    1 -1 0 o 7810.83 7766.02 4.376747
    -1 0 1 o 16307.62 16183.51 4.211627
    -1 -1 1 o 3472.30 3420.37 4.169870
    0 2 0 o 20124.70 20094.21 4.164760
    1 2 0 o 5566.29 5601.77 4.123937
    1 0 1 o 30145.98 30034.93 3.969085
    1 1 1 o 84.80 103.10 3.870844
    -1 1 1 o 4536.16 4561.92 3.448924
    -1 -2 1 o 3296.52 3280.49 3.381145
    1 -1 1 o 28.62 28.60 3.351240
    0 -2 1 o 1284.72 1362.80 3.335634
    2 1 0 o 4484.23 4442.18 3.291767
    0 2 1 o 37.89 34.68 3.259346
    1 2 1 o 9446.66 10562.11 3.180945
    2 0 0 o 8856.88 9037.56 3.126485
    1 -2 0 o 1893.54 1850.81 3.047745
    2 2 0 o 1964.80 1720.90 3.000174
    -2 -1 1 o 23412.86 23784.33 2.905284
    1 3 0 o 25357.11 25793.53 2.903110
    -2 0 1 o 12218.74 11808.43 2.778276
    0 3 0 o 846.99 817.67 2.776507
    2 1 1 o 13924.83 13762.08 2.723639
    -2 -2 1 o 14005.83 13907.16 2.709432
    0 0 2 o 31775.73 31540.00 2.697726
    -1 2 1 o 22714.19 23240.50 2.667033
    2 -1 0 o 2113.04 2158.61 2.661754
    1 -2 1 o 22983.93 23866.59 2.640457
    2 0 1 o 670.13 695.54 2.637478
    -1 -3 1 o 4172.98 4498.29 2.614791
    0 -1 2 o 3375.94 3276.17 2.584656
    0 1 2 o 636.39 642.61 2.548674
    2 2 1 o 2465.63 2386.49 2.542641
    -1 0 2 o 1565.68 1498.68 2.532817
    -1 -1 2 o 4688.60 4477.92 2.532244
    2 3 0 o 1476.79 1489.98 2.509938
    1 3 1 o 5469.73 5429.60 2.501991
    0 -3 1 o 7391.84 7404.77 2.493171
    0 3 1 o 11287.94 10939.18 2.445123
    -2 1 1 o 7141.05 6903.17 2.429221
    1 0 2 o 1084.10 1040.53 2.424772
    1 1 2 o 2837.87 3946.10 2.394504
    2 -1 1 o 2986.99 3468.87 2.347053
    -2 -3 1 o 2353.41 2664.52 2.338940
    -1 1 2 o 2684.29 3150.69 2.327241
    -1 -2 2 o 3992.16 4725.90 2.325907
    0 -2 2 o 3002.08 3393.42 2.289331
    1 -3 0 o 4692.49 5174.67 2.282550
    1 -1 2 o 17845.46 17235.74 2.266990
    0 2 2 o 3596.02 4491.00 2.239908
    2 3 1 o 5780.93 6160.53 2.217410
    1 4 0 o 17981.24 18218.15 2.196188
    1 2 2 o 161.73 163.92 2.194954
    3 1 0 o 7094.64 7227.80 2.192901
    2 -2 0 o 3246.28 3345.70 2.188374
    -2 -1 2 o 12356.28 12562.66 2.164911
    3 2 0 o 2094.48 2120.94 2.158926
    -2 0 2 o 6175.77 6782.52 2.105813
    -1 3 1 o 678.02 740.40 2.103838
    1 -3 1 o 814.00 876.43 2.100513
    -2 -2 2 o 1372.06 1460.67 2.084935
    3 0 0 o 9192.43 9764.94 2.084323
    -3 -1 1 o 10247.23 10873.92 2.082485
    0 4 0 o 8418.49 8933.34 2.082380
    -1 -4 1 o 1318.31 1363.29 2.067802
    2 4 0 o 2452.07 2450.82 2.061969
    -3 -2 1 o 533.29 540.59 2.057943
    -2 2 1 o 885.22 885.41 2.048975
    -1 2 2 o 236.75 252.00 2.031872
    -1 -3 2 o 6544.65 6944.84 2.030392
    2 1 2 o 1712.94 1672.37 2.016103
    1 -2 2 o 7203.88 7195.89 2.008426
    2 -2 1 o 146.91 146.53 2.007496
    1 4 1 o 6272.20 6156.79 2.002053
    3 3 0 o 1919.99 1887.03 2.000116
    -3 0 1 o 5948.26 5734.33 1.984652
    2 0 2 o 26653.86 25695.24 1.984543
    3 1 1 o 1944.00 1872.69 1.984120
    -2 -4 1 o 8230.51 7950.96 1.968010
    0 -4 1 o 10184.73 9725.97 1.958504
    0 -3 2 o 2520.62 2407.08 1.958378
    3 2 1 o 385.06 365.36 1.954861
    -2 1 2 o 6143.14 6318.02 1.937180
    2 2 2 o 9664.90 10010.57 1.935422
    0 4 1 o 2421.55 2400.15 1.927291
    1 3 2 o 15991.92 15804.02 1.926134
    -3 -3 1 o 18430.53 18099.12 1.922796
    0 3 2 o 615.58 584.22 1.912116
    3 0 1 o 9367.39 9370.40 1.906289
    -2 -3 2 o 3463.17 3527.20 1.905003
    2 4 1 o 3342.20 3491.87 1.886766
    3 -1 0 o 16985.04 17743.54 1.885661
    2 -1 2 o 237.51 294.23 1.854962
    3 3 1 o 2313.07 3086.12 1.831349
    1 -4 0 o 124.41 153.01 1.810584
    2 -3 0 o 472.55 597.94 1.809803
    -3 1 1 o 2435.80 2981.99 1.807748
    0 0 3 o 2378.58 2570.21 1.798484
    3 4 0 o 12399.02 12245.52 1.783950
    2 3 2 o 1571.86 1537.17 1.776877
    0 -1 3 o 7272.99 6858.97 1.766709
    -3 -1 2 o 1542.38 1501.21 1.762468
    -1 -1 3 o 10041.01 9843.79 1.759283
    -1 0 3 o 3859.80 3817.80 1.756584
    1 5 0 o 9029.66 8947.67 1.754565
    3 -1 1 o 2683.67 2648.94 1.753643
    -3 -2 2 o 7614.88 7503.51 1.750363
    0 1 3 o 2892.47 2851.83 1.749364
    -1 3 2 o 7787.90 7721.56 1.744409
    -1 -4 2 o 10891.03 10827.56 1.743098
    1 -3 2 o 10752.74 10743.20 1.740621
    -3 -4 1 o 1040.93 1059.31 1.731191
    -2 3 1 o 11812.31 11730.67 1.725805
    -2 2 2 o 5705.43 5552.77 1.724462
    1 -4 1 o 7243.07 6725.20 1.718301
    -1 4 1 o 11088.92 10317.12 1.714730
    2 5 0 o 9211.19 8629.91 1.713753
    2 -3 1 o 8107.28 8002.96 1.706060
    1 0 3 o 16861.58 17140.17 1.701554
    -3 0 2 o 19374.71 19774.88 1.699351
    -2 -4 2 o 954.72 971.40 1.690573
    -1 -5 1 o 2515.66 2563.31 1.689550
    1 1 3 o 1245.76 1269.95 1.688427
    -1 -2 3 o 1637.44 1666.38 1.688075
    -1 1 3 o 6199.26 6159.69 1.680952
    2 -2 2 o 12544.58 12493.52 1.675620
    0 -4 2 o 2632.34 2625.50 1.667817
    -3 -3 2 o 9.08 9.07 1.667385
    0 5 0 o 8800.15 8816.40 1.665904
    1 4 2 o 3199.23 3205.14 1.665860
    0 -2 3 o 4508.97 4524.60 1.665671
    3 -2 0 o 688.51 693.81 1.664081
    -2 -5 1 o 57.44 57.78 1.661094
    3 4 1 o 2424.78 2407.45 1.658671
    1 5 1 o 2933.41 2686.66 1.648326
    3 1 2 o 7917.41 7172.32 1.646691
    1 -1 3 o 2054.97 1861.58 1.646608
    4 2 0 o 2734.00 2467.54 1.645883
    0 2 3 o 356.86 319.12 1.636926
    4 1 0 o 7768.01 6878.97 1.633501
    0 4 2 o 4803.23 4238.60 1.629673
    -2 -1 3 o 8915.27 7881.35 1.628752
    3 2 2 o 1321.09 1166.68 1.627551
    1 2 3 o 10567.16 10562.54 1.611650
    -3 2 1 o 4739.99 4496.43 1.607583
    -4 -2 1 o 7068.89 6684.50 1.607121
    2 5 1 o 2388.25 2257.14 1.606932
    3 0 2 o 2612.42 2455.08 1.603568
    0 -5 1 o 11614.21 10916.94 1.602596
    -2 0 3 o 10632.44 10017.05 1.600946
    4 3 0 o 15424.75 14546.70 1.596463
    -2 -2 3 o 16287.61 15365.84 1.596023
    -4 -1 1 o 1686.33 1623.21 1.593430
    2 4 2 o 4571.33 4484.11 1.590472
    -3 1 2 o 7910.85 7822.26 1.582189
    0 5 1 o 14814.39 14540.77 1.581135
    3 -2 1 o 8233.82 8258.33 1.573304
    3 5 0 o 316.77 321.99 1.566913
    -1 -3 3 o 10697.31 10851.19 1.566356
    4 0 0 o 1032.98 1033.35 1.563243
    -4 -3 1 o 27.53 27.46 1.563043
    -1 2 3 o 12895.39 12948.07 1.556897
    3 3 2 o 6227.04 6286.50 1.552183
    4 2 1 o 10245.87 9600.33 1.543346
    1 -2 3 o 12196.95 11754.14 1.541043
    -3 -4 2 o 11399.77 11100.71 1.539717
    4 1 1 o 7494.29 7395.41 1.535043
    -3 -5 1 o 23556.60 23353.48 1.532712
    2 1 3 o 9990.77 9969.93 1.532229
    0 -3 3 o 4027.46 4031.08 1.526221
    -4 0 1 o 8288.71 8296.15 1.526120
    2 -4 0 o 13211.39 13079.09 1.523873
    -2 1 3 o 2385.14 2343.70 1.521104
    2 0 3 o 553.70 541.42 1.520102
    -2 3 2 o 5646.85 5444.61 1.516377
    -2 -3 3 o 2.47 2.38 1.512689
    3 -1 2 o 11699.31 11254.41 1.511311
    1 -4 2 o 5189.90 4990.78 1.505783
    -1 4 2 o 49.00 47.81 1.500984
    4 3 1 o 937.11 921.95 1.500577
    4 4 0 o 849.37 837.71 1.500087
    -1 -5 2 o 1115.28 1107.45 1.499910
    1 -5 0 o 6735.72 7055.35 1.495745
    2 2 3 o 515.52 540.60 1.494123
    1 3 3 o 368.61 385.89 1.493966
    0 3 3 o 4368.97 4552.17 1.493272
    2 -3 2 o 249.76 257.20 1.489836
    -2 -5 2 o 12155.56 13128.79 1.485682
    3 5 1 o 5019.57 5244.18 1.478250
    4 0 1 o 10205.89 10680.23 1.478017
    -4 -4 1 o 3639.42 3816.84 1.473960
    -2 4 1 o 732.47 737.71 1.471009
    2 -4 1 o 1950.87 1975.34 1.462039
    2 -1 3 o 3158.53 3195.54 1.461113
    3 -3 0 o 6336.93 6476.12 1.458916
    1 6 0 o 4661.96 4716.78 1.456846
    4 -1 0 o 2051.18 2061.27 1.454814
    -4 -2 2 o 7.34 7.26 1.452642
    2 6 0 o 1639.52 1622.34 1.451555
    1 -5 1 o 3156.25 3255.08 1.444041
    1 5 2 o 6425.92 6620.01 1.443404
    3 4 2 o 9051.95 9307.03 1.441214
    -3 2 2 o 6234.16 6409.83 1.441156
    -4 -1 2 o 10911.38 11190.14 1.440914
    -3 -1 3 o 4748.44 4861.50 1.440424
    -1 5 1 o 21.48 22.00 1.438739
    -3 -2 3 o 4.52 4.63 1.435364
    0 -5 2 o 14612.08 14786.83 1.432826
    -1 -4 3 o 159.82 166.46 1.424115
    -4 1 1 o 1590.92 1681.62 1.423214
    -4 -3 2 o 12869.53 13935.16 1.421372
    -2 -6 1 o 5892.24 6400.59 1.420661
    -1 -6 1 o 1182.47 1284.49 1.420505
    -3 3 1 o 2721.79 2936.87 1.418873
    4 4 1 o 4296.08 4620.46 1.418187
    2 3 3 o 11689.28 12434.60 1.415946
    -1 3 3 o 2063.11 2211.54 1.414177
    1 -3 3 o 2567.94 2759.19 1.411149
    2 5 2 o 2477.04 2649.80 1.410358
    -2 2 3 o 2238.46 2386.69 1.409908
    -3 0 3 o 364.81 379.36 1.403876
    0 5 2 o 1522.13 1632.42 1.402514
    -2 -4 3 o 8002.66 9161.62 1.399881
    3 -3 1 o 1530.53 1753.74 1.398036
    -3 -5 2 o 2119.71 2412.65 1.396508
    1 6 1 o 2143.26 2388.57 1.392856
    3 -2 2 o 93.68 105.08 1.392694
    -3 -3 3 o 8179.82 8996.74 1.389957
    -4 0 2 o 94.03 104.04 1.389138
    0 6 0 o 293.05 322.64 1.388253
    4 -1 1 o 8568.65 9363.62 1.386791
    2 6 1 o 5334.50 5716.11 1.383505
    4 5 0 o 8616.45 9101.71 1.379797
    0 -4 3 o 8640.35 9081.18 1.377504
    3 6 0 o 2092.08 2178.57 1.374646
    2 -2 3 o 1834.62 1987.76 1.369873
    4 2 2 o 1511.74 2029.66 1.361819
    1 4 3 o 2818.00 3815.53 1.360938
    -4 -5 1 o 1355.67 1821.93 1.360722
    4 1 2 o 537.08 653.80 1.357434
    -4 -4 2 o 298.53 348.00 1.354716
    -3 -6 1 o 211.81 244.33 1.352693
    0 -6 1 o 5086.75 5891.32 1.352288
    0 0 4 o 7871.34 9346.40 1.348863
    3 1 3 o 43.38 53.21 1.345639
    0 4 3 o 13.43 16.60 1.345293
    -1 -1 4 o 2813.19 2813.11 1.337574
    0 6 1 o 873.67 873.39 1.336771
    0 -1 4 o 4964.96 4957.58 1.336570
    -1 0 4 o 8852.94 8902.42 1.335118
    -3 1 3 o 793.73 799.08 1.334354
    3 2 3 o 789.81 797.05 1.333869
    -2 4 2 o 14965.97 15118.21 1.333516
    4 3 2 o 6839.48 6919.85 1.330909
    4 -2 0 o 4492.77 4545.56 1.330877
    0 1 4 o 3122.78 3291.09 1.326521
    3 0 3 o 6295.76 6540.18 1.323029
    2 -4 2 o 9327.54 9637.49 1.320229
    5 2 0 o 1364.54 1415.46 1.318874
    4 0 2 o 1149.28 1191.12 1.318739
    3 5 2 o 324.29 339.04 1.316879
    2 4 3 o 918.26 993.40 1.314842
    -3 -4 3 o 18.42 19.93 1.314583
    4 5 1 o 63.28 68.12 1.314053
    3 6 1 o 2293.45 2445.34 1.312402
    1 -5 2 o 10465.42 11144.65 1.312112
    -4 1 2 o 1692.91 1755.73 1.308994
    2 -5 0 o 236.32 244.30 1.307692
    -2 -6 2 o 261.32 270.06 1.307396
    -1 -2 4 o 13281.58 13647.01 1.306650
    5 3 0 o 27.48 28.18 1.306441
    -4 2 1 o 4829.93 4934.93 1.305371
    -1 5 2 o 7223.43 7340.69 1.304187
    -1 -6 2 o 5156.88 5242.46 1.303326
    -5 -2 1 o 20.85 21.07 1.302581
    1 0 4 o 474.42 479.29 1.302552
    -1 1 4 o 2801.98 2854.93 1.299819
    -3 3 2 o 3255.74 3329.87 1.299340
    5 1 0 o 491.84 506.62 1.298883
    1 1 4 o 10.27 11.08 1.295477
    0 -2 4 o 334.92 373.79 1.292328
    -5 -3 1 o 4177.11 4659.92 1.291744
    3 3 3 o 882.55 980.30 1.290281
    -2 3 3 o 4497.49 5264.52 1.288051
    3 -4 0 o 41.57 46.67 1.283144
    -1 -5 3 o 7293.17 8187.65 1.283123
    -5 -1 1 o 8669.01 9665.97 1.282189
    -2 -1 4 o 8512.62 9474.70 1.281156
    4 -2 1 o 2492.60 2710.97 1.279318
    1 -1 4 o 3066.41 3300.51 1.278515
    1 -4 3 o 758.89 811.44 1.278183
    -2 -5 3 o 2093.06 2230.33 1.277870
    0 2 4 o 7155.13 7311.69 1.274337
    -1 4 3 o 6832.11 6939.15 1.273782
    -2 5 1 o 5600.22 5651.08 1.272727
    1 -6 0 o 195.68 196.20 1.272326
    4 4 2 o 1979.62 1982.27 1.271320
    3 -1 3 o 249.60 248.72 1.270862
    2 -5 1 o 8657.62 8515.03 1.269073
    3 -3 2 o 1439.54 1436.49 1.267803
    -2 0 4 o 226.79 229.23 1.266409
    -4 -5 2 o 7192.58 7282.04 1.266314
    -2 -2 4 o 13.29 13.48 1.266122
    5 4 0 o 2453.40 2470.82 1.264186
    2 -3 3 o 4281.41 4303.00 1.263704
    1 6 2 o 168.81 165.83 1.261444
    5 2 1 o 515.47 505.77 1.260749
    -4 -2 3 o 4233.47 4156.84 1.260559
    1 2 4 o 41.14 40.49 1.258747
    -3 -6 2 o 3125.63 3161.74 1.257357
    4 6 0 o 95.34 101.83 1.254969
    -3 4 1 o 6408.22 6864.00 1.254595
    4 -1 2 o 315.78 336.76 1.253766
    2 7 0 o 5126.77 5394.06 1.252401
    -5 -4 1 o 259.54 274.16 1.251899
    -4 -1 3 o 2.36 2.49 1.251827
    2 6 2 o 1548.80 1623.07 1.250995
    5 0 0 o 10151.29 10669.05 1.250594
    5 3 1 o 9199.86 9591.80 1.248838
    -1 -3 4 o 1056.44 1101.45 1.248729
    0 -6 2 o 276.25 284.15 1.246585
    -3 2 3 o 723.91 740.39 1.245421
    5 1 1 o 8180.88 8214.48 1.244277
    1 7 0 o 472.03 470.61 1.243872
    3 -4 1 o 12186.68 11823.19 1.242155
    -4 -6 1 o 5748.76 5581.24 1.241582
    1 -6 1 o 1409.32 1361.98 1.241060
    -4 -3 3 o 347.35 335.36 1.240978
    -1 2 4 o 1767.32 1684.91 1.238832
    0 -5 3 o 3340.49 3217.62 1.236993
    -1 6 1 o 1783.89 1727.80 1.235677
    -5 0 1 o 636.21 614.01 1.234670
    -2 -7 1 o 547.79 536.61 1.233393
    1 5 3 o 61.80 62.73 1.230347
    1 -2 4 o 3239.43 3233.96 1.228157
    0 -3 4 o 1650.63 1670.92 1.224832
    -2 1 4 o 2717.32 2750.72 1.224787
    -2 -3 4 o 6202.61 6299.43 1.224268
    3 4 3 o 2839.69 2890.12 1.223426
    -3 -5 3 o 12913.74 13206.33 1.223024
    0 6 2 o 234.33 239.25 1.222562
    -1 -7 1 o 3598.00 3659.04 1.221992
    -5 -2 2 o 1976.41 1993.13 1.219378
    2 1 4 o 2.42 2.48 1.217550
    -4 0 3 o 6845.12 6972.99 1.216468
    -4 2 2 o 1019.46 1015.30 1.214611
    3 7 0 o 114.07 112.33 1.212743
    2 0 4 o 10061.66 9927.85 1.212386
    -5 -3 2 o 946.34 924.22 1.211419
    5 4 1 o 78.95 77.46 1.210831
    0 5 3 o 5585.80 5441.18 1.207844
    4 -3 0 o 1382.93 1347.12 1.207802
    2 7 1 o 22.67 21.84 1.206968
    2 5 3 o 7038.54 6726.58 1.206558
    4 6 1 o 2041.78 1899.54 1.203964
    5 0 1 o 2731.74 2485.09 1.202556
    1 7 1 o 5067.61 4595.53 1.202402
    0 3 4 o 3852.57 3490.16 1.202022
    -5 -1 2 o 36.86 33.49 1.201677
    5 5 0 o 871.97 782.53 1.200070
    1 3 4 o 5759.07 5139.00 1.199309
    3 -2 3 o 6682.26 5911.66 1.198787
    -3 -7 1 o 5275.55 4658.56 1.198505
    2 2 4 o 4243.67 3730.22 1.197252
    -4 -4 3 o 1019.67 898.34 1.196783
    3 6 2 o 1863.26 1595.23 1.194653
    4 5 2 o 4573.53 3951.84 1.193777
    -5 -5 1 o 7446.49 6572.34 1.190440
    0 7 0 o 2095.32 1849.31 1.189932
    -4 3 1 o 5130.29 4571.88 1.187749
    -3 -1 4 o 123.83 111.34 1.186186
    -3 -2 4 o 3872.49 3637.63 1.184238
    5 -1 0 o 1020.04 1034.33 1.182727
    2 -1 4 o 703.39 713.24 1.182697
    -2 5 2 o 696.56 730.39 1.179641
    -5 -4 2 o 3103.23 3259.53 1.179243
    -1 -4 4 o 8856.43 9490.78 1.173854
    2 -5 2 o 2220.28 2379.31 1.173841
    4 -2 2 o 4391.64 4723.21 1.173526
    4 2 3 o 1775.18 1880.90 1.172582
    4 1 3 o 3975.59 4091.46 1.170632
    4 -3 1 o 9126.01 9247.71 1.169721
    -4 -6 2 o 921.48 928.94 1.169470
    -2 4 3 o 1.58 1.59 1.169404
    -3 4 2 o 1924.04 1926.80 1.168827
    3 7 1 o 1337.42 1333.09 1.168510
    -5 1 1 o 1533.37 1525.02 1.168380
    0 -7 1 o 1960.77 1948.07 1.167895
    -3 0 4 o 8857.00 8549.50 1.164682
    -2 2 4 o 373.97 364.94 1.163620
    -2 -4 4 o 21.72 21.23 1.162953
    -1 3 4 o 4695.72 4619.05 1.162376
    -5 0 2 o 7663.56 7498.52 1.161461
    -4 1 3 o 12.19 12.00 1.160727
    1 -3 4 o 2700.49 2697.48 1.160134
    -2 -6 3 o 10313.88 10351.30 1.159883
    -3 -3 4 o 931.75 946.13 1.159176
    -2 -7 2 o 5263.87 5411.13 1.157905
    0 7 1 o 5446.81 5633.68 1.156207
    2 -4 3 o 4136.06 4290.36 1.155993
    1 -6 2 o 4963.06 5174.09 1.155106
    2 3 4 o 57.17 59.53 1.155063
    -1 -6 3 o 312.94 325.33 1.154299
    1 -5 3 o 5106.73 5329.01 1.154063
    5 5 1 o 11881.37 12307.23 1.153327
    5 2 2 o 1084.58 1119.90 1.153113
    4 3 3 o 1125.69 1153.58 1.151862
    -3 3 3 o 3003.31 3110.35 1.149641
    3 -4 2 o 357.03 365.99 1.148926
    -1 6 2 o 0.93 0.93 1.146467
    4 0 3 o 1532.95 1528.69 1.146342
    -1 5 3 o 357.11 355.95 1.145986
    -1 -7 2 o 165.26 164.11 1.145776
    0 -4 4 o 169.59 159.46 1.144666
    3 5 3 o 2742.30 2590.85 1.143792
    5 3 2 o 332.08 309.60 1.143182
    5 -1 1 o 760.04 709.96 1.142640
    2 -6 0 o 3016.13 2937.46 1.141275
    5 1 2 o 3358.11 3270.52 1.141259
    4 7 0 o 4431.18 4667.87 1.137057
    3 -5 0 o 7614.41 8027.52 1.136859
    -4 -5 3 o 1399.92 1475.52 1.135300
    2 -2 4 o 7369.02 7714.58 1.133495
    -3 -7 2 o 638.67 667.39 1.131456
    -5 -5 2 o 4130.04 3893.87 1.128216
    -4 -7 1 o 2534.09 2371.08 1.127834
    -3 -6 3 o 758.87 700.88 1.127048
    1 4 4 o 127.11 117.34 1.126387
    5 6 0 o 3739.69 3479.78 1.123782
    -3 1 4 o 1501.07 1403.90 1.123303
    0 4 4 o 7404.37 6828.74 1.119954
    -4 3 2 o 1140.88 1076.93 1.117413
    3 -3 3 o 50.66 48.20 1.117080
    -2 6 1 o 11.06 10.52 1.117068
    -5 -6 1 o 1795.50 1695.73 1.116603
    -3 5 1 o 561.43 532.84 1.116120
    2 -6 1 o 9.02 8.51 1.116071
    2 7 2 o 2897.92 2727.02 1.115213
    -3 -4 4 o 3865.84 3637.86 1.115102
    3 1 4 o 6533.57 6148.22 1.114949
    1 7 2 o 1896.73 1783.79 1.114054
    5 4 2 o 1971.08 1844.40 1.113079
    0 -6 3 o 6097.40 5655.16 1.111878
    4 4 3 o 894.06 830.53 1.111847
    1 6 3 o 797.71 731.74 1.111020
    5 0 2 o 6507.71 6083.68 1.109536
    3 -5 1 o 50.91 47.64 1.108781
    4 6 2 o 1621.08 1513.52 1.108705
    3 2 4 o 25.03 23.25 1.107502
    1 -7 0 o 3723.43 3499.68 1.106123
    -5 1 2 o 256.30 245.69 1.105052
    5 -2 0 o 7306.32 7002.73 1.104862
    4 -1 3 o 6564.92 6321.42 1.103605
    3 0 4 o 30.94 29.94 1.102698
    2 6 3 o 2792.48 2751.20 1.101482
    -5 -2 3 o 2915.27 2888.44 1.101348
    0 -7 2 o 4319.82 4408.67 1.098467
    2 8 0 o 639.51 658.34 1.098094
    4 7 1 o 387.59 399.00 1.098001
    2 4 4 o 724.76 740.90 1.097477
    6 3 0 o 7124.14 7306.40 1.097256
    6 2 0 o 252.89 259.63 1.096451
    -5 -3 3 o 4767.12 4890.82 1.096173
    4 -4 0 o 6138.03 6279.25 1.094187
    -4 2 3 o 10064.92 10215.79 1.092703
    -5 2 1 o 294.34 298.31 1.092445
    -1 -5 4 o 372.57 376.12 1.091757
    -2 3 4 o 3542.87 3589.34 1.091547
    -2 -5 4 o 12104.90 12317.80 1.090812
    -6 -3 1 o 148.33 150.71 1.090802
    4 -3 2 o 41.65 41.66 1.087905
    -5 -1 3 o 13666.60 13666.28 1.087567
    0 6 3 o 6.00 5.96 1.086449
    1 -7 1 o 6381.22 6337.91 1.086075
    -2 -8 1 o 2573.09 2550.68 1.085895
    1 8 0 o 7952.79 7856.24 1.084458
    5 6 1 o 376.33 371.76 1.084445
    1 -4 4 o 3390.68 3342.38 1.083479
    -4 -2 4 o 668.92 661.77 1.082455
    3 7 2 o 11.90 11.77 1.082406
    3 3 4 o 7450.98 7340.14 1.081497
    -1 7 1 o 3563.08 3519.13 1.081115
    -1 4 4 o 624.13 619.75 1.079904
    6 4 0 o 1746.18 1735.58 1.079463
    0 7 2 o 940.79 933.56 1.079238
    0 0 5 o 3125.32 3097.03 1.079090
    3 8 0 o 5050.55 5006.53 1.078653
    -4 4 1 o 1521.24 1509.04 1.078542
    6 1 0 o 7213.98 7101.94 1.077168
    -4 -1 4 o 10053.37 9976.30 1.076247
    -1 -1 5 o 3605.22 3573.86 1.076148
    -1 0 5 o 54.26 54.04 1.074208
    -6 -4 1 o 4915.27 4893.86 1.073975
    -4 -7 2 o 2161.11 2152.27 1.073618
    0 -1 5 o 2243.93 2241.14 1.073423
    -5 -4 3 o 2695.11 2699.41 1.072819
    5 -2 1 o 881.30 884.74 1.072629
    3 -1 4 o 8729.11 8764.94 1.072601
    2 -3 4 o 3008.19 3008.07 1.071766
    -4 -3 4 o 9039.41 9088.01 1.070633
    -1 -8 1 o 186.16 187.29 1.070518
    -6 -1 1 o 165.08 164.26 1.069756
    -3 -8 1 o 905.62 901.32 1.069247
    -3 2 4 o 5356.07 5403.15 1.068038
    5 5 2 o 72.42 73.64 1.067269
    0 1 5 o 1248.35 1275.31 1.066902
    2 8 1 o 4492.83 4633.54 1.066438
    4 -4 1 o 15.41 15.95 1.066278
    -5 -6 2 o 3799.38 3950.24 1.065416
    -4 -6 3 o 3416.45 3598.03 1.064585
    5 -1 2 o 4401.84 4756.49 1.062593
    -2 5 3 o 1534.26 1730.25 1.060834
    0 -5 4 o 6340.28 7167.78 1.060791
    -1 -2 5 o 75.23 85.72 1.060479
    6 3 1 o 0.02 0.02 1.060337
    3 6 3 o 2692.35 3063.49 1.060315
    6 2 1 o 359.89 410.00 1.060244
    4 5 3 o 9.54 10.56 1.058226
    -3 -5 4 o 3942.09 4363.32 1.058197
    -5 0 3 o 231.92 249.29 1.056856
    1 8 1 o 1050.13 1117.63 1.056019
    -3 4 3 o 1479.93 1557.77 1.055652
    -1 1 5 o 2584.19 2688.49 1.054938
    2 -5 3 o 5290.98 5509.07 1.054515
    -3 5 2 o 2521.16 2633.83 1.053817
    -4 0 4 o 231.06 242.48 1.052907
    1 0 5 o 4579.82 4786.04 1.052858
    -2 -7 3 o 3290.86 3454.99 1.052304
    -2 6 2 o 4224.01 4435.58 1.051919
    0 -2 5 o 7124.90 7432.29 1.050714
    2 -6 2 o 989.09 1026.97 1.050256
    1 1 5 o 2170.02 2274.24 1.048497
    1 5 4 o 4030.93 4234.65 1.048319
    4 -2 3 o 112.74 118.44 1.048308
    -2 -1 5 o 628.56 664.53 1.048142
    3 8 1 o 94.78 103.72 1.046563
    6 5 0 o 1205.29 1319.66 1.045631
    6 4 1 o 3081.51 3345.03 1.043649
    5 7 0 o 97.44 105.77 1.043629
    1 -6 3 o 103.66 112.52 1.043482
    6 1 1 o 54.84 59.38 1.043384
    -6 -3 2 o 4671.11 5067.06 1.043138
    -4 -4 4 o 2333.44 2534.50 1.042468
    6 0 0 o 24.84 26.99 1.042162
    3 -5 2 o 4127.13 4523.75 1.041558
    -6 -2 2 o 1207.00 1325.37 1.041242
    -6 -5 1 o 1251.18 1373.88 1.041241
    0 8 0 o 1176.06 1289.77 1.041190
    -1 -7 3 o 5073.49 5564.01 1.041166
    1 -1 5 o 3153.27 3477.71 1.040640
    3 4 4 o 1867.88 2061.47 1.040610
    -2 -2 5 o 5126.15 5670.10 1.040460
    -5 2 2 o 6049.51 6680.30 1.039556
    -2 0 5 o 5077.04 5603.46 1.039422
    0 2 5 o 473.32 518.99 1.038584
    -5 -7 1 o 330.83 363.70 1.038467
    0 5 4 o 11.60 12.92 1.036264
    -6 0 1 o 4081.20 4554.10 1.034854
    -5 -5 3 o 3068.35 3452.54 1.034557
    -3 -7 3 o 2402.38 2723.07 1.034292
    -1 6 3 o 2071.78 2357.21 1.033953
    -2 -8 2 o 45.75 52.20 1.033901
    3 -4 3 o 5761.22 6548.49 1.033783
    2 5 4 o 79.67 89.04 1.031533
    4 8 0 o 2015.01 2242.21 1.030984
    5 2 3 o 1093.51 1242.33 1.029395
    -1 -3 5 o 5073.65 5758.13 1.029385
    -6 -4 2 o 3417.01 3883.13 1.028972
    3 -2 4 o 1736.57 1972.34 1.028780
    1 2 5 o 4725.18 5360.97 1.028157
    1 -7 2 o 1758.03 1994.16 1.027640
    0 -8 1 o 5357.28 6125.15 1.026907
    5 -3 0 o 1227.16 1374.03 1.024725
    -4 -8 1 o 4780.78 5345.44 1.024667
    -4 4 2 o 1820.14 2022.74 1.024487
    4 7 2 o 3384.85 3703.79 1.023738
    -6 -1 2 o 6458.08 7063.19 1.023543
    5 3 3 o 2931.52 3190.45 1.021744
    5 1 3 o 1847.41 2009.17 1.021502
    -3 -8 2 o 4474.52 4860.58 1.021387
    -1 2 5 o 2434.28 2632.46 1.020976
    -4 3 3 o 1489.63 1570.18 1.019751
    -1 7 2 o 5974.02 6192.24 1.019281
    -1 -8 2 o 6727.63 6929.26 1.018721
    0 8 1 o 1538.73 1549.88 1.017811
    -2 -3 5 o 459.45 459.47 1.017417
    -2 4 4 o 2534.27 2515.85 1.015936
    3 -6 0 o 596.20 591.87 1.015915
    -4 1 4 o 2515.47 2483.45 1.015579
    -2 1 5 o 253.76 251.13 1.015479
    -2 -6 4 o 586.89 586.77 1.015196
    -5 3 1 o 1623.98 1661.22 1.014240
    0 -3 5 o 729.80 751.82 1.014018
    1 -2 5 o 2591.26 2684.87 1.013492
    -5 1 3 o 4350.07 4540.18 1.013271
    6 5 1 o 385.73 405.80 1.012429
    6 0 1 o 2591.81 2748.43 1.012024
    5 6 2 o 2148.82 2330.57 1.011435
    5 7 1 o 1731.77 1878.25 1.011346
    2 -7 0 o 1487.06 1656.12 1.010385
    -1 -6 4 o 4691.90 5131.35 1.009613
    4 2 4 o 1927.89 2030.84 1.008051
    4 1 4 o 15.01 15.59 1.007355
    5 -2 2 o 2597.32 2617.86 1.006136
    1 7 3 o 894.60 882.33 1.005809
    1 -5 4 o 3698.64 3612.05 1.005282
    -3 3 4 o 1034.28 1012.56 1.005232
    2 7 3 o 658.12 633.08 1.004855
    2 -4 4 o 3247.15 3129.33 1.004213
    2 1 5 o 2117.77 2029.24 1.004077
    4 -4 2 o 6740.36 6394.38 1.003748
    0 -7 3 o 62.04 58.77 1.003487
    2 0 5 o 1528.88 1407.23 1.001709
    -4 -5 4 o 3221.91 2963.89 1.001609
    4 8 1 o 3033.75 2817.39 1.001070
    2 8 2 o 1582.50 1468.23 1.001026
    -6 -5 2 o 619.25 582.61 1.000608
    -3 6 1 o 3645.32 3434.50 1.000501
    6 6 0 o 446.95 422.56 1.000058
    5 4 3 o 1324.11 1257.62 0.999548
    5 -3 1 o 300.61 287.23 0.999382
    5 0 3 o 3650.07 3513.87 0.999097
    -1 5 4 o 2224.75 2158.27 0.998165
    0 3 5 o 1798.75 1747.74 0.997775
    -5 -7 2 o 1299.65 1278.43 0.997439
    4 6 3 o 346.45 340.74 0.997081
    -6 -6 1 o 2490.75 2452.47 0.996742
    3 -6 1 o 4645.34 4621.93 0.996256
    -3 -1 5 o 6350.69 6314.04 0.995944
    6 -1 0 o 4371.32 4344.39 0.995815
    -3 -2 5 o 903.66 902.41 0.995314
    -3 -6 4 o 2129.69 2132.38 0.994703
    1 3 5 o 104.79 105.08 0.994471
    4 3 4 o 2064.04 2076.11 0.994272
    1 8 2 o 2740.66 2756.27 0.994133
    2 -7 1 o 5102.08 5159.45 0.993292
    4 -5 0 o 2313.60 2344.61 0.993157
    -2 7 1 o 4269.99 4343.67 0.992951
    -6 0 2 o 558.41 569.67 0.992326
    4 0 4 o 1803.91 1834.13 0.992271
    2 2 5 o 17.63 17.95 0.992081
    6 2 2 o 327.05 333.05 0.992060
    6 3 2 o 6354.67 6492.57 0.991617
    -4 -7 3 o 1686.21 1726.30 0.991281
    3 5 4 o 1036.51 1059.98 0.989757
    -6 1 1 o 175.91 180.51 0.988918
    -1 -4 5 o 94.90 99.33 0.986729
    4 -3 3 o 4931.55 5207.78 0.986436
    -5 -6 3 o 3947.70 4165.30 0.986004
    2 -1 5 o 1066.33 1134.14 0.985276
    -4 -8 2 o 2880.98 3030.49 0.984005
    3 8 2 o 3023.41 3175.57 0.982844
    -3 0 5 o 228.72 240.43 0.982609
    -2 -4 5 o 1566.60 1642.14 0.981904
    0 7 3 o 3942.16 4125.83 0.981641
    -4 5 1 o 1533.87 1615.69 0.980912
    -3 -3 5 o 7117.89 7465.92 0.980798
    -2 2 5 o 4460.31 4682.93 0.979293
    0 -8 2 o 530.61 557.02 0.979252
    0 -6 4 o 17.64 18.40 0.979189
    3 7 3 o 2120.45 2198.66 0.978987
    6 1 2 o 2900.32 2997.65 0.978705
    -5 -2 4 o 1756.76 1787.81 0.978230
    1 -8 0 o 852.60 868.28 0.977888
    6 4 2 o 26.93 27.34 0.977431
    -1 3 5 o 2580.77 2628.90 0.976397
    3 -3 4 o 1960.00 1987.61 0.976232
    2 9 0 o 3468.80 3559.48 0.975940
    -5 -3 4 o 1422.18 1473.19 0.975091
    1 -3 5 o 3464.53 3561.58 0.974735
    4 -5 1 o 3648.07 3771.26 0.972636
    1 6 4 o 58.71 60.84 0.971044
    -5 3 2 o 462.41 479.16 0.971005
    6 6 1 o 2201.46 2327.55 0.970406
    6 -1 1 o 819.13 880.57 0.969908
    -4 2 4 o 422.49 454.89 0.968590
    -6 -3 3 o 2211.56 2381.50 0.968428
    -3 5 3 o 2061.02 2209.73 0.968141
    -5 -1 4 o 502.55 538.17 0.968052
    -2 -9 1 o 30.23 32.12 0.967828
    4 4 4 o 1906.96 2021.70 0.967711
    3 9 0 o 482.42 511.44 0.967703
    0 -4 5 o 8568.07 9098.29 0.967590
    2 3 5 o 3558.74 3766.97 0.967195
    -6 -2 3 o 2169.78 2275.53 0.966430
    5 5 3 o 3496.03 3646.12 0.965500
    5 8 0 o 3090.31 3219.76 0.965266
    5 -1 3 o 233.15 241.43 0.964889
    4 -1 4 o 124.73 128.90 0.964642
    -2 6 3 o 240.83 248.83 0.964591
    1 -8 1 o 867.84 891.53 0.964431
    0 8 2 o 1713.37 1765.01 0.963645
    2 6 4 o 356.73 364.82 0.963067
    2 -6 3 o 1324.33 1337.61 0.962670
    -5 -8 1 o 1798.08 1765.35 0.961649
    -5 2 3 o 2.71 2.68 0.961592
    -6 -6 2 o 3350.52 3280.89 0.961398
    -3 -9 1 o 2254.92 2203.71 0.961367
    1 9 0 o 290.63 288.98 0.960866
    -1 8 1 o 891.86 860.42 0.960009
    -5 -4 4 o 2721.50 2710.84 0.959012
    -6 -4 3 o 3218.74 3281.96 0.957528
    -2 -8 3 o 3656.74 3749.58 0.957107
    -3 1 5 o 2124.78 2190.16 0.956910
    2 -2 5 o 2347.73 2436.66 0.956747
    0 6 4 o 1496.96 1554.97 0.956058
    -3 6 2 o 56.12 58.67 0.954423
    -3 -4 5 o 665.46 687.57 0.954127
    3 -5 3 o 1334.06 1384.02 0.953949
    6 0 2 o 506.02 516.14 0.953145
    2 9 1 o 0.43 0.43 0.953054
    -4 -6 4 o 4678.68 4720.60 0.952502
    -6 -1 3 o 1765.68 1748.17 0.951770
    -1 -9 1 o 3960.56 3899.86 0.951588
    1 4 5 o 1658.05 1636.83 0.951239
    6 5 2 o 2106.40 2093.79 0.951184
    -6 1 2 o 5135.87 5105.12 0.951151
    5 7 2 o 34.64 34.32 0.950897
    0 4 5 o 120.11 118.61 0.948868
    -3 -8 3 o 4114.15 4074.09 0.948666
    6 7 0 o 271.81 267.41 0.947465
    5 -4 0 o 3306.70 3248.28 0.947329
    -4 4 3 o 4865.89 4760.78 0.947206
    1 -7 3 o 5789.42 5682.52 0.947117
    3 -6 2 o 844.65 828.23 0.947090
    2 -7 2 o 2470.36 2432.62 0.946493
    -2 7 2 o 76.71 74.74 0.945903
    -5 0 4 o 3101.74 3016.28 0.945753
    5 -3 2 o 4175.72 4049.01 0.945397
    -6 -7 1 o 882.07 854.53 0.945092
    3 9 1 o 1696.72 1625.77 0.943883
    -1 -8 3 o 53.37 50.91 0.943531
    4 8 2 o 208.78 197.06 0.943383
    6 -2 0 o 1534.20 1439.68 0.942830
    3 1 5 o 95.12 90.15 0.942678
    7 3 0 o 889.37 854.66 0.942212
    -2 5 4 o 1031.12 989.03 0.941856
    -2 -7 4 o 3976.15 3909.96 0.941149
    1 9 1 o 2781.47 2791.53 0.940474
    -3 4 4 o 2063.28 2072.32 0.940135
    -7 -3 1 o 1091.29 1108.56 0.939585
    -4 5 2 o 1674.97 1720.77 0.939279
    5 8 1 o 983.71 1010.19 0.939110
    -5 4 1 o 2951.22 3049.19 0.938586
    4 9 0 o 968.30 1005.71 0.937836
    -2 -5 5 o 1941.70 2020.90 0.937751
    3 2 5 o 1927.11 2005.71 0.937726
    -1 7 3 o 1485.43 1548.86 0.937334
    -1 -5 5 o 5995.66 6253.60 0.936888
    7 2 0 o 3692.07 3854.96 0.936643
    -6 2 1 o 5125.01 5355.24 0.936534
    2 -5 4 o 6690.17 6997.08 0.935963
    7 4 0 o 3186.29 3331.60 0.935840
    3 0 5 o 5650.20 5905.82 0.935675
    -6 -5 3 o 5096.96 5312.12 0.934980
    -2 3 5 o 1210.86 1256.02 0.934722
    -4 -2 5 o 2788.35 2892.08 0.934014
    3 6 4 o 545.77 566.05 0.933738
    -7 -4 1 o 1732.17 1794.73 0.933698
    -7 -2 1 o 1386.63 1430.09 0.933629
    -4 -9 1 o 1295.30 1336.11 0.933505
    4 7 3 o 154.46 159.33 0.933492
    2 4 5 o 31.29 32.02 0.932193
    -5 -5 4 o 5214.67 5300.34 0.931817
    -5 -7 3 o 103.28 104.97 0.931817
    -1 -7 4 o 1547.20 1560.71 0.931716
    4 5 4 o 742.24 741.84 0.931305
    -2 -9 2 o 3538.54 3553.91 0.930902
    1 -6 4 o 6785.78 6697.41 0.930073
    -3 -7 4 o 1631.58 1608.12 0.929619
    -4 -1 5 o 1169.81 1151.89 0.929589
    -5 -8 2 o 1757.06 1722.20 0.929222
    1 -4 5 o 0.58 0.57 0.928357
    5 -4 1 o 4091.90 4002.12 0.927623
    4 -2 4 o 4907.44 4789.25 0.927481
    -4 -3 5 o 3119.10 3086.44 0.926810
    -3 -9 2 o 1968.64 1938.67 0.926557
    -6 0 3 o 1870.60 1847.05 0.926092
    -1 4 5 o 1545.62 1527.29 0.925545
    0 9 0 o 2309.58 2286.73 0.925502
    4 -5 2 o 156.00 154.52 0.924898
    1 -8 2 o 3751.84 3771.18 0.923233
    5 6 3 o 146.75 148.10 0.923156
    4 -4 3 o 421.78 428.37 0.922827
    5 -2 3 o 2510.86 2580.17 0.922445
    6 7 1 o 365.91 380.89 0.921719
    -3 2 5 o 44.87 47.22 0.921633
    3 3 5 o 33.23 35.48 0.921367
    6 -2 1 o 2603.97 2832.66 0.921170
    -1 6 4 o 162.88 176.58 0.921084
    -4 -8 3 o 2354.31 2545.00 0.919867
    7 1 0 o 6.30 6.84 0.919748
    3 -4 4 o 1842.69 1991.82 0.919576
    2 -3 5 o 2023.45 2202.12 0.919160
    2 8 3 o 1900.25 2069.48 0.918506
    7 5 0 o 1952.88 2123.76 0.918229
    -3 -5 5 o 4699.05 5092.19 0.918157
    6 -1 2 o 1811.50 1959.76 0.918125
    3 -1 5 o 263.94 284.69 0.917487
    7 3 1 o 1471.09 1582.52 0.917152
    -7 -5 1 o 419.04 450.58 0.916615
    -7 -1 1 o 5469.14 5894.32 0.916484
    -4 3 4 o 1394.99 1501.55 0.916280
    0 -9 1 o 29.88 31.95 0.915836
    0 -5 5 o 6.11 6.54 0.915733
    6 6 2 o 0.69 0.74 0.915675
    3 -7 0 o 3677.40 3930.01 0.915573
    -1 8 2 o 155.44 166.26 0.915520
    -6 -7 2 o 191.13 205.63 0.915210
    -1 -9 2 o 894.11 961.06 0.915060
    4 9 1 o 12.19 13.11 0.914743
    1 8 3 o 464.01 491.75 0.914527
    -4 0 5 o 2911.37 3103.98 0.914018
    -5 1 4 o 45.01 47.28 0.913728
    7 2 1 o 38.88 41.55 0.912418
    5 2 4 o 844.71 904.06 0.911337
    7 4 1 o 388.38 420.38 0.910870
    0 -8 3 o 3376.51 3718.86 0.910572
    -7 -3 2 o 1381.87 1528.07 0.909940
    -4 -4 5 o 753.67 811.33 0.908757
    6 2 3 o 888.73 947.84 0.908618
    0 9 1 o 422.60 459.34 0.908567
    6 3 3 o 240.41 257.20 0.907880
    5 1 4 o 2513.04 2787.81 0.906242
    -5 3 3 o 2891.97 3208.09 0.906171
    5 3 4 o 510.79 563.91 0.905619
    2 -8 0 o 2165.66 2408.65 0.905292
    2 9 2 o 1197.29 1335.45 0.905107
    -7 -4 2 o 1770.83 1982.25 0.904984
    4 -6 0 o 3192.24 3569.66 0.904902
    -7 -2 2 o 2802.28 3195.93 0.904133
    -6 2 2 o 332.38 379.34 0.903874
    -3 7 1 o 3.44 3.92 0.903848
    -5 4 2 o 3989.81 4538.13 0.903617
    -6 -6 3 o 835.36 947.19 0.903144
    0 -7 4 o 2468.54 2796.76 0.903112
    3 8 3 o 1014.12 1148.96 0.903089
    -4 -9 2 o 230.89 261.10 0.902840
    1 5 5 o 0.01 0.01 0.902413
    3 -7 1 o 1039.83 1217.43 0.901493
    -4 -7 4 o 368.40 434.11 0.899304
    0 0 6 o 732.35 863.41 0.899242
    -1 -1 6 o 120.61 142.20 0.899210
    6 1 3 o 840.05 963.88 0.898711
    1 7 4 o 3231.59 3639.82 0.898048
    -1 0 6 o 3376.56 3779.24 0.897692
    7 1 1 o 4607.82 5049.25 0.897163
    6 4 3 o 2364.10 2513.79 0.896571
    0 -1 6 o 5001.86 5301.42 0.896337
    -5 -6 4 o 1865.32 1972.11 0.896252
    2 7 4 o 518.10 547.99 0.896089
    0 5 5 o 1941.18 2049.13 0.895963
    3 9 2 o 74.02 77.99 0.895961
    1 9 2 o 7.08 7.46 0.895583
    3 4 5 o 1540.76 1601.51 0.895308
    -4 6 1 o 87.64 90.69 0.895228
    7 5 1 o 385.91 384.90 0.894226
    2 -8 1 o 946.63 913.77 0.893315
    7 0 0 o 2601.59 2511.27 0.893281
    -2 8 1 o 246.62 232.46 0.892310
    -6 1 3 o 56.58 53.04 0.891978
    6 8 0 o 1524.75 1429.42 0.891975
    0 8 3 o 161.30 151.19 0.891882
    5 9 0 o 1005.85 942.79 0.891857
    0 1 6 o 3551.66 3332.55 0.891774
    7 6 0 o 2576.00 2416.16 0.891195
    5 0 4 o 2017.97 1898.59 0.890863
    -1 -2 6 o 7126.03 6657.40 0.890384
    2 5 5 o 2646.19 2472.17 0.890383
    -6 -8 1 o 912.46 853.71 0.890370
    -7 -6 1 o 2638.90 2461.21 0.890095
    3 -2 5 o 5046.36 4712.85 0.889982
    -7 0 1 o 1149.10 1071.04 0.889915
    -7 -5 2 o 3498.08 3268.23 0.889778
    5 8 2 o 3463.60 3231.67 0.889742
    5 4 4 o 674.25 629.10 0.889681
    4 -6 1 o 327.00 305.10 0.889672
    -5 -9 1 o 322.39 302.95 0.889376
_pd_meas_2theta_fixed     ?
_pd_meas_2theta_range_min     8.013
_pd_meas_2theta_range_max     120.013
_pd_meas_2theta_range_inc     0.017
_pd_meas_number_of_points     6423
_pd_meas_scan_method     step
_pd_meas_special_details     ?
_refine_special_details
;
;
_refine_ls_structure_factor_coef     ?
_refine_ls_matrix_type     ?
_refine_ls_R_factor_all     0.0236
_refine_ls_R_factor_gt     0.0236
_refine_ls_wR_factor_all     0.0297
_refine_ls_wR_factor_gt     0.0297
_refine_ls_goodness_of_fit_all     2.23
_refine_ls_goodness_of_fit_ref     2.23
_refine_ls_restrained_S_all     ?
_refine_ls_number_parameters     67
_refine_ls_number_restraints     0
_refine_ls_number_constraints     6
_refine_ls_weighting_scheme     sigma
_refine_ls_weighting_details     ?
_refine_ls_shift/su_max     0.0053
_refine_ls_shift/su_mean     0.0009
_refine_diff_density_max     0.80
_refine_diff_density_min     -1.66
_refine_ls_extinction_method     none
_refine_ls_extinction_coef     ?
loop_
    _atom_type_symbol
    _atom_type_description
    _atom_type_scat_dispersion_real
    _atom_type_scat_dispersion_imag
    _atom_type_scat_source
    Na Na 0.1353 0.1239 'International Tables for Crystallography (Vol. IV)'
    Hf Hf -6.1794 4.9776 'International Tables for Crystallography (Vol. IV)'
    Si Si 0.2541 0.3302 'International Tables for Crystallography (Vol. IV)'
    O O 0.0492 0.0322 'International Tables for Crystallography (Vol. IV)'
_computing_data_collection
;
<i>X'Pert Data Collector</i> (PANalytical, 2011)
;
_computing_cell_refinement
;
<i>JANA2006</i> (Pet\<r\'i\<cek <i>et al.</i>,  2014)
;
_computing_data_reduction
;
<i>JANA2006</i> (Pet\<r\'i\<cek <i>et al.</i>,  2014)
;
_computing_structure_solution
;
<i>JANA2006</i> (Pet\<r\'i\<cek <i>et al.</i>,  2014)
;
_computing_structure_refinement
;
<i>JANA2006</i> (Pet\<r\'i\<cek <i>et al.</i>,  2014)
;
_computing_molecular_graphics
;
<i>VESTA</i> (Momma & Izumi, 2011)
;
_computing_publication_material
;
publCIF (Westrip, 2010)
;
_pd_calibration_special_details     ?
_pd_prep_cool_rate     ?
_pd_prep_pressure     100
_pd_prep_temperature     1393
_pd_proc_2theta_range_min     ?
_pd_proc_2theta_range_max     ?
_pd_proc_2theta_range_inc     ?
loop_
    _pd_proc_2theta_corrected
    _pd_proc_ls_weight
    _pd_proc_intensity_net
    _pd_calc_intensity_net
    8.0437 90.42 8175.00 8673.87
    8.0612 90.35 8163.00 8660.86
    8.0786 91.14 8307.00 8647.91
    8.0961 90.43 8178.00 8635.00
    8.1135 89.71 8047.00 8622.15
    8.1309 92.46 8549.00 8609.34
    8.1484 91.67 8403.00 8596.58
    8.1658 91.71 8410.00 8583.87
    8.1833 90.33 8159.00 8571.21
    8.2007 91.77 8421.00 8558.59
    8.2181 90.79 8242.00 8546.03
    8.2356 90.65 8218.00 8533.50
    8.2530 90.65 8217.00 8521.03
    8.2705 90.80 8244.00 8508.61
    8.2879 91.56 8383.00 8496.23
    8.3053 91.04 8289.00 8483.90
    8.3228 90.68 8222.00 8471.61
    8.3402 90.04 8107.00 8459.38
    8.3576 89.99 8098.00 8447.19
    8.3751 90.35 8164.00 8435.04
    8.3925 90.97 8276.00 8422.94
    8.4100 90.94 8270.00 8410.89
    8.4274 90.43 8178.00 8398.88
    8.4448 90.59 8206.00 8386.92
    8.4623 89.99 8099.00 8375.01
    8.4797 90.63 8213.00 8363.14
    8.4972 89.74 8054.00 8351.31
    8.5146 90.05 8109.00 8339.53
    8.5321 90.48 8187.00 8327.80
    8.5495 90.28 8150.00 8316.10
    8.5669 90.38 8169.00 8304.46
    8.5844 90.35 8163.00 8292.86
    8.6018 89.96 8093.00 8281.30
    8.6193 90.35 8163.00 8269.79
    8.6367 89.67 8040.00 8258.32
    8.6541 91.01 8283.00 8246.90
    8.6716 89.52 8013.00 8235.52
    8.6890 89.58 8024.00 8224.18
    8.7065 90.08 8115.00 8212.88
    8.7239 89.97 8095.00 8201.63
    8.7413 90.50 8190.00 8190.42
    8.7588 89.34 7982.00 8179.26
    8.7762 90.12 8121.00 8168.14
    8.7936 90.54 8198.00 8157.06
    8.8111 89.34 7982.00 8146.02
    8.8285 89.61 8030.00 8135.03
    8.8460 90.49 8189.00 8124.08
    8.8634 89.80 8064.00 8113.17
    8.8808 89.96 8093.00 8102.30
    8.8983 89.62 8032.00 8091.47
    8.9157 89.89 8081.00 8080.69
    8.9332 89.49 8009.00 8069.94
    8.9506 90.15 8127.00 8059.24
    8.9680 88.98 7918.00 8048.58
    8.9855 89.32 7978.00 8037.96
    9.0029 88.99 7919.00 8027.39
    9.0204 89.31 7977.00 8016.85
    9.0378 89.64 8035.00 8006.35
    9.0552 88.28 7793.00 7995.89
    9.0727 89.54 8017.00 7985.48
    9.0901 89.34 7981.00 7975.10
    9.1076 89.56 8021.00 7964.77
    9.1250 89.81 8065.00 7954.47
    9.1424 89.32 7978.00 7944.21
    9.1599 88.80 7885.00 7934.00
    9.1773 88.54 7840.00 7923.82
    9.1948 88.74 7875.00 7913.68
    9.2122 89.43 7997.00 7903.59
    9.2296 89.58 8025.00 7893.53
    9.2471 88.86 7896.00 7883.51
    9.2645 88.93 7908.00 7873.53
    9.2820 88.43 7819.00 7863.58
    9.2994 89.38 7988.00 7853.68
    9.3168 88.99 7919.00 7843.81
    9.3343 88.95 7912.00 7833.99
    9.3517 88.78 7882.00 7824.20
    9.3692 88.43 7820.00 7814.44
    9.3866 89.15 7947.00 7804.73
    9.4040 88.09 7759.00 7795.06
    9.4215 88.44 7821.00 7785.42
    9.4389 88.22 7783.00 7775.82
    9.4564 87.61 7675.00 7766.26
    9.4738 88.96 7913.00 7756.73
    9.4912 88.23 7785.00 7747.24
    9.5087 88.60 7850.00 7737.79
    9.5261 88.50 7832.00 7728.38
    9.5435 88.60 7850.00 7719.00
    9.5610 88.13 7767.00 7709.65
    9.5784 88.67 7863.00 7700.35
    9.5959 88.67 7862.00 7691.08
    9.6133 88.72 7871.00 7681.85
    9.6307 87.72 7695.00 7672.65
    9.6482 87.90 7727.00 7663.49
    9.6656 86.86 7545.00 7654.37
    9.6831 87.58 7670.00 7653.36
    9.7005 87.25 7612.00 7648.49
    9.7179 87.85 7718.00 7640.00
    9.7354 88.14 7768.00 7631.57
    9.7528 87.82 7713.00 7623.20
    9.7703 87.80 7708.00 7614.89
    9.7877 87.60 7674.00 7606.65
    9.8051 87.38 7636.00 7598.48
    9.8226 87.25 7612.00 7590.39
    9.8400 87.69 7690.00 7582.38
    9.8575 87.03 7574.00 7574.46
    9.8749 87.42 7643.00 7566.63
    9.8923 87.53 7662.00 7558.90
    9.9098 86.90 7552.00 7551.27
    9.9272 87.37 7633.00 7543.75
    9.9447 87.24 7611.00 7536.36
    9.9621 87.17 7599.00 7529.10
    9.9795 86.19 7428.00 7521.98
    9.9970 86.72 7520.00 7515.01
    10.0144 87.17 7598.00 7508.22
    10.0319 86.86 7544.00 7501.61
    10.0493 88.11 7763.00 7495.20
    10.0667 87.26 7615.00 7489.04
    10.0842 87.88 7723.00 7483.12
    10.1016 87.03 7574.00 7477.49
    10.1191 86.64 7506.00 7472.18
    10.1365 87.87 7722.00 7467.25
    10.1539 87.58 7670.00 7462.74
    10.1714 87.62 7678.00 7458.72
    10.1888 87.34 7629.00 7455.26
    10.2063 86.97 7563.00 7452.43
    10.2237 87.49 7655.00 7450.34
    10.2411 88.12 7766.00 7449.14
    10.2586 87.55 7665.00 7449.00
    10.2760 87.68 7688.00 7450.15
    10.2935 87.40 7638.00 7452.90
    10.3109 87.33 7626.00 7457.62
    10.3283 88.03 7749.00 7464.83
    10.3458 88.30 7797.00 7475.23
    10.3632 88.18 7775.00 7489.76
    10.3806 87.35 7630.00 7509.76
    10.3981 88.63 7855.00 7537.07
    10.4155 87.71 7693.00 7574.28
    10.4330 88.63 7855.00 7625.02
    10.4504 89.73 8051.00 7694.35
    10.4678 90.50 8191.00 7789.39
    10.4853 91.32 8339.00 7919.68
    10.5027 90.58 8205.00 8097.38
    10.5202 92.04 8472.00 8336.06
    10.5376 92.51 8558.00 8647.03
    10.5550 93.15 8677.00 9029.98
    10.5725 94.55 8940.00 9454.76
    10.5899 96.77 9364.00 9836.55
    10.6074 98.34 9670.00 10038.30
    10.6248 99.68 9937.00 9952.68
    10.6422 98.98 9797.00 9604.83
    10.6597 97.33 9474.00 9129.59
    10.6771 93.79 8796.00 8664.99
    10.6946 90.34 8161.00 8284.28
    10.7120 89.26 7968.00 7999.36
    10.7294 87.43 7644.00 7794.16
    10.7469 86.23 7435.00 7647.37
    10.7643 86.50 7482.00 7540.92
    10.7818 86.05 7405.00 7461.66
    10.7992 85.70 7344.00 7400.70
    10.8166 86.60 7499.00 7352.31
    10.8341 85.78 7358.00 7312.81
    10.8515 85.09 7240.00 7279.80
    10.8690 85.18 7255.00 7251.67
    10.8864 84.49 7138.00 7227.29
    10.9038 84.68 7170.00 7205.84
    10.9213 84.73 7180.00 7186.71
    10.9387 85.17 7254.00 7169.45
    10.9562 84.31 7108.00 7153.72
    10.9736 85.21 7261.00 7139.22
    10.9910 84.68 7170.00 7125.76
    11.0085 84.41 7125.00 7113.16
    11.0259 84.40 7124.00 7101.29
    11.0434 84.91 7209.00 7090.02
    11.0608 84.58 7154.00 7079.29
    11.0782 84.96 7218.00 7069.01
    11.0957 83.73 7010.00 7059.15
    11.1131 84.12 7077.00 7049.64
    11.1306 85.15 7250.00 7040.44
    11.1480 84.58 7153.00 7031.53
    11.1654 84.15 7081.00 7022.88
    11.1829 84.27 7102.00 7014.46
    11.2003 83.27 6934.00 7006.23
    11.2177 84.08 7069.00 6998.18
    11.2352 83.86 7032.00 6990.29
    11.2526 84.08 7070.00 6982.55
    11.2701 83.69 7004.00 6974.94
    11.2875 83.73 7010.00 6967.44
    11.3049 84.36 7116.00 6960.07
    11.3224 84.18 7087.00 6952.79
    11.3398 83.74 7013.00 6945.61
    11.3573 84.40 7123.00 6938.53
    11.3747 84.30 7107.00 6931.52
    11.3921 83.69 7004.00 6924.60
    11.4096 85.02 7229.00 6917.74
    11.4270 84.31 7108.00 6910.96
    11.4445 83.67 7000.00 6904.24
    11.4619 83.10 6905.00 6897.58
    11.4793 83.51 6974.00 6890.98
    11.4968 84.43 7128.00 6884.44
    11.5142 82.20 6757.00 6877.95
    11.5317 83.55 6980.00 6871.47
    11.5491 82.23 6762.00 6864.78
    11.5665 82.82 6859.00 6851.32
    11.5840 83.65 6998.00 6845.14
    11.6014 84.10 7073.00 6835.93
    11.6189 82.86 6866.00 6830.08
    11.6363 82.84 6862.00 6824.24
    11.6537 82.84 6862.00 6818.44
    11.6712 83.02 6892.00 6812.65
    11.6886 83.26 6933.00 6806.89
    11.7061 83.04 6895.00 6801.15
    11.7235 83.06 6899.00 6795.43
    11.7409 81.88 6705.00 6789.74
    11.7584 82.30 6773.00 6784.07
    11.7758 83.11 6908.00 6778.42
    11.7933 83.44 6962.00 6772.79
    11.8107 82.96 6883.00 6767.19
    11.8281 82.52 6810.00 6761.61
    11.8456 83.26 6933.00 6756.05
    11.8630 82.70 6839.00 6750.51
    11.8805 83.04 6895.00 6744.99
    11.8979 82.47 6801.00 6739.50
    11.9153 83.41 6957.00 6734.03
    11.9328 82.26 6766.00 6728.58
    11.9502 83.79 7020.00 6723.15
    11.9677 82.22 6760.00 6717.74
    11.9851 81.66 6669.00 6712.36
    12.0025 82.14 6747.00 6706.99
    12.0200 82.48 6803.00 6701.65
    12.0374 82.01 6725.00 6696.33
    12.0548 81.97 6719.00 6691.03
    12.0723 82.75 6847.00 6685.75
    12.0897 82.58 6819.00 6680.49
    12.1072 82.34 6780.00 6675.25
    12.1246 82.27 6769.00 6670.03
    12.1420 81.97 6719.00 6664.84
    12.1595 82.59 6821.00 6659.66
    12.1769 82.12 6743.00 6654.51
    12.1944 82.16 6751.00 6649.37
    12.2118 81.71 6676.00 6644.26
    12.2292 81.80 6691.00 6639.16
    12.2467 81.25 6602.00 6634.09
    12.2641 81.24 6600.00 6629.03
    12.2816 82.13 6746.00 6624.00
    12.2990 81.76 6685.00 6618.98
    12.3164 81.10 6578.00 6613.99
    12.3339 81.49 6640.00 6609.02
    12.3513 81.21 6595.00 6604.06
    12.3688 81.69 6674.00 6599.12
    12.3862 82.27 6769.00 6594.21
    12.4036 81.31 6612.00 6589.31
    12.4211 82.01 6725.00 6584.43
    12.4385 81.12 6581.00 6579.58
    12.4560 81.44 6633.00 6574.74
    12.4734 82.20 6757.00 6569.92
    12.4908 81.41 6628.00 6565.12
    12.5083 81.79 6689.00 6560.33
    12.5257 81.60 6658.00 6555.57
    12.5431 81.20 6593.00 6550.83
    12.5606 80.80 6528.00 6546.10
    12.5780 81.62 6662.00 6541.39
    12.5955 80.94 6551.00 6536.71
    12.6129 81.76 6684.00 6532.03
    12.6304 81.90 6708.00 6527.38
    12.6478 81.06 6571.00 6522.75
    12.6652 81.80 6691.00 6518.13
    12.6827 81.67 6670.00 6513.54
    12.7001 81.49 6640.00 6508.96
    12.7176 81.28 6607.00 6504.40
    12.7350 81.31 6612.00 6499.85
    12.7524 80.92 6548.00 6495.33
    12.7699 80.97 6556.00 6490.82
    12.7873 80.14 6423.00 6486.33
    12.8047 80.26 6441.00 6481.86
    12.8222 81.18 6590.00 6477.40
    12.8396 80.26 6442.00 6472.96
    12.8571 80.91 6546.00 6468.54
    12.8745 80.72 6516.00 6464.14
    12.8919 80.96 6554.00 6459.75
    12.9094 80.99 6559.00 6455.38
    12.9268 81.33 6614.00 6451.03
    12.9443 80.88 6541.00 6446.70
    12.9617 81.57 6653.00 6442.38
    12.9791 81.32 6613.00 6438.08
    12.9966 80.50 6481.00 6433.79
    13.0140 81.09 6575.00 6429.53
    13.0315 81.07 6573.00 6425.27
    13.0489 80.85 6536.00 6421.04
    13.0663 80.88 6542.00 6416.82
    13.0838 80.85 6536.00 6412.62
    13.1012 81.03 6566.00 6408.44
    13.1187 80.17 6427.00 6404.27
    13.1361 79.91 6386.00 6400.11
    13.1535 80.22 6436.00 6399.08
    13.1710 80.55 6488.00 6395.08
    13.1884 81.26 6604.00 6392.61
    13.2058 80.11 6418.00 6388.71
    13.2233 80.83 6533.00 6384.84
    13.2407 81.39 6625.00 6380.99
    13.2582 81.35 6618.00 6377.16
    13.2756 80.50 6480.00 6373.36
    13.2930 80.63 6501.00 6369.60
    13.3105 81.28 6607.00 6365.86
    13.3279 80.49 6478.00 6362.15
    13.3454 80.44 6471.00 6358.48
    13.3628 80.06 6409.00 6354.84
    13.3802 81.20 6594.00 6351.24
    13.3977 80.52 6483.00 6347.67
    13.4151 81.26 6604.00 6344.15
    13.4326 79.33 6294.00 6340.67
    13.4500 80.24 6438.00 6337.23
    13.4674 79.60 6336.00 6333.84
    13.4849 78.97 6237.00 6330.51
    13.5023 79.94 6390.00 6327.23
    13.5198 79.70 6352.00 6324.01
    13.5372 79.34 6295.00 6320.87
    13.5546 80.09 6415.00 6317.79
    13.5721 79.07 6252.00 6314.79
    13.5895 80.42 6468.00 6311.88
    13.6070 79.41 6306.00 6309.06
    13.6244 80.19 6430.00 6306.36
    13.6418 79.36 6298.00 6303.77
    13.6593 79.70 6352.00 6301.33
    13.6767 79.94 6391.00 6299.04
    13.6942 80.10 6416.00 6296.94
    13.7116 79.82 6371.00 6295.04
    13.7290 80.32 6451.00 6293.37
    13.7465 79.47 6315.00 6355.10
    13.7639 80.12 6419.00 6356.42
    13.7814 79.65 6344.00 6388.82
    13.7988 79.62 6339.00 6392.27
    13.8162 80.04 6406.00 6396.41
    13.8337 79.47 6316.00 6401.36
    13.8511 80.14 6423.00 6407.30
    13.8686 81.34 6616.00 6414.46
    13.8860 79.73 6357.00 6423.10
    13.9034 80.11 6418.00 6433.59
    13.9209 79.62 6339.00 6446.43
    13.9383 80.02 6403.00 6462.35
    13.9558 80.04 6406.00 6482.38
    13.9732 80.48 6477.00 6508.05
    13.9906 80.78 6526.00 6541.66
    14.0081 81.65 6666.00 6586.46
    14.0255 81.80 6691.00 6646.95
    14.0429 82.20 6757.00 6728.73
    14.0604 83.23 6928.00 6837.82
    14.0778 83.34 6945.00 6978.83
    14.0953 83.07 6901.00 7151.11
    14.1127 85.12 7245.00 7341.87
    14.1301 86.03 7402.00 7518.03
    14.1476 85.74 7351.00 7629.19
    14.1650 86.89 7550.00 7636.64
    14.1825 86.66 7510.00 7544.24
    14.1999 86.74 7523.00 7390.06
    14.2173 85.48 7306.00 7220.21
    14.2348 85.21 7261.00 7070.31
    14.2522 84.89 7207.00 6956.50
    14.2697 83.56 6982.00 6879.72
    14.2871 83.53 6977.00 6834.33
    14.3045 84.00 7056.00 6813.58
    14.3220 84.66 7168.00 6811.77
    14.3394 84.12 7076.00 6824.86
    14.3569 84.95 7216.00 6850.39
    14.3743 85.38 7290.00 6887.25
    14.3917 84.89 7206.00 6935.34
    14.4092 87.17 7598.00 6995.42
    14.4266 86.86 7545.00 7068.96
    14.4440 89.08 7935.00 7158.17
    14.4615 88.98 7918.00 7266.20
    14.4789 90.49 8189.00 7397.34
    14.4964 92.13 8488.00 7557.54
    14.5138 94.62 8953.00 7755.19
    14.5312 97.01 9410.00 8002.27
    14.5487 99.70 9940.00 8316.40
    14.5661 100.91 10183.00 8724.01
    14.5836 105.49 11129.00 9264.80
    14.6010 108.95 11871.00 9996.95
    14.6185 114.26 13056.00 11002.30
    14.6359 119.21 14211.00 12386.50
    14.6533 126.04 15885.00 14269.70
    14.6708 132.34 17514.00 16758.40
    14.6882 140.20 19656.00 19885.10
    14.7056 148.92 22177.00 23492.10
    14.7231 156.98 24641.00 27070.20
    14.7405 166.32 27662.00 29703.00
    14.7580 171.72 29489.00 30455.40
    14.7754 173.98 30270.00 29074.90
    14.7928 167.70 28123.00 26105.80
    14.8103 157.52 24814.00 22414.40
    14.8277 142.22 20227.00 18803.30
    14.8452 126.86 16093.00 15756.90
    14.8626 112.34 12621.00 13407.40
    14.8800 101.65 10333.00 11682.40
    14.8975 95.15 9054.00 10443.60
    14.9149 90.75 8235.00 9555.96
    14.9324 88.13 7767.00 8911.75
    14.9498 85.74 7352.00 8432.91
    14.9672 83.69 7004.00 8066.93
    14.9847 82.66 6833.00 7779.61
    15.0021 82.09 6738.00 7548.84
    15.0196 81.28 6606.00 7360.08
    15.0370 81.09 6576.00 7203.46
    15.0544 80.26 6441.00 7071.91
    15.0719 79.14 6263.00 6960.27
    15.0893 79.99 6398.00 6864.65
    15.1067 79.67 6348.00 6782.04
    15.1242 79.38 6301.00 6710.08
    15.1416 79.24 6279.00 6646.88
    15.1591 78.92 6228.00 6591.00
    15.1765 80.06 6410.00 6538.75
    15.1939 79.13 6262.00 6494.49
    15.2114 79.38 6301.00 6453.55
    15.2288 79.28 6286.00 6417.90
    15.2463 78.43 6152.00 6385.73
    15.2637 78.12 6103.00 6356.61
    15.2811 79.39 6302.00 6330.16
    15.2986 77.56 6016.00 6306.03
    15.3160 78.87 6220.00 6283.87
    15.3335 77.41 5992.00 6263.50
    15.3509 78.94 6231.00 6244.71
    15.3683 78.85 6217.00 6229.04
    15.3858 78.58 6175.00 6212.92
    15.4032 78.54 6169.00 6198.74
    15.4207 78.03 6088.00 6184.74
    15.4381 77.77 6048.00 6171.63
    15.4555 78.08 6096.00 6159.32
    15.4730 77.75 6045.00 6147.73
    15.4904 78.28 6127.00 6136.80
    15.5079 78.28 6127.00 6126.47
    15.5253 77.73 6042.00 6116.68
    15.5427 77.29 5974.00 6107.40
    15.5602 78.22 6119.00 6098.58
    15.5776 77.10 5944.00 6090.18
    15.5950 77.38 5988.00 6082.17
    15.6125 78.28 6127.00 6074.52
    15.6299 77.71 6039.00 6067.21
    15.6474 77.45 5999.00 6060.21
    15.6648 77.63 6027.00 6053.50
    15.6823 78.52 6165.00 6047.06
    15.6997 77.93 6073.00 6040.87
    15.7171 77.11 5946.00 6034.91
    15.7346 76.93 5918.00 6028.84
    15.7520 76.44 5843.00 6021.28
    15.7695 76.71 5885.00 6013.86
    15.7869 77.99 6083.00 5955.51
    15.8043 77.12 5948.00 5951.55
    15.8218 78.21 6117.00 5921.54
    15.8392 77.88 6066.00 5919.64
    15.8566 77.54 6012.00 5917.78
    15.8741 76.80 5899.00 5915.99
    15.8915 76.87 5909.00 5914.26
    15.9090 77.27 5971.00 5912.61
    15.9264 76.84 5905.00 5911.05
    15.9438 76.74 5889.00 5909.59
    15.9613 77.49 6005.00 5908.23
    15.9787 76.43 5841.00 5907.01
    15.9962 77.29 5974.00 5905.93
    16.0136 77.06 5939.00 5905.02
    16.0310 77.11 5946.00 5904.29
    16.0485 76.73 5888.00 5903.79
    16.0659 77.21 5961.00 5903.56
    16.0834 77.11 5946.00 5903.64
    16.1008 77.47 6001.00 5904.12
    16.1182 77.10 5945.00 5905.07
    16.1357 76.16 5800.00 5906.62
    16.1531 77.34 5981.00 5908.92
    16.1705 77.14 5950.00 5912.18
    16.1880 76.82 5901.00 5916.70
    16.2054 77.37 5986.00 5922.92
    16.2229 77.29 5974.00 5931.49
    16.2403 77.43 5996.00 5943.41
    16.2577 78.68 6190.00 5960.16
    16.2752 77.50 6006.00 5983.86
    16.2926 78.22 6118.00 6017.32
    16.3101 77.56 6016.00 6063.91
    16.3275 78.10 6099.00 6126.92
    16.3449 78.22 6118.00 6208.31
    16.3624 79.11 6258.00 6306.23
    16.3798 79.23 6278.00 6411.02
    16.3973 80.83 6533.00 6501.82
    16.4147 79.73 6357.00 6551.28
    16.4321 82.16 6751.00 6542.52
    16.4496 80.55 6488.00 6480.81
    16.4670 79.89 6382.00 6385.07
    16.4845 78.59 6177.00 6277.08
    16.5019 78.20 6116.00 6175.55
    16.5193 77.82 6056.00 6090.90
    16.5368 77.87 6063.00 6025.26
    16.5542 77.27 5970.00 5976.35
    16.5717 77.14 5951.00 5940.44
    16.5891 76.20 5807.00 5913.98
    16.6065 75.72 5733.00 5894.14
    16.6240 76.03 5780.00 5878.81
    16.6414 75.23 5660.00 5866.58
    16.6588 75.66 5724.00 5856.51
    16.6763 75.52 5703.00 5848.01
    16.6937 75.48 5697.00 5840.67
    16.7112 75.16 5649.00 5834.23
    16.7286 75.56 5710.00 5828.50
    16.7460 75.28 5667.00 5823.32
    16.7635 76.26 5816.00 5818.59
    16.7809 76.23 5811.00 5814.24
    16.7984 76.07 5786.00 5810.19
    16.8158 76.14 5797.00 5806.40
    16.8333 75.68 5727.00 5802.82
    16.8507 75.39 5684.00 5799.43
    16.8681 76.24 5812.00 5796.19
    16.8856 76.13 5796.00 5793.08
    16.9030 75.37 5680.00 5790.10
    16.9204 75.07 5636.00 5787.22
    16.9379 75.81 5747.00 5784.44
    16.9553 75.10 5640.00 5781.74
    16.9728 74.80 5595.00 5779.11
    16.9902 74.67 5576.00 5776.55
    17.0076 75.62 5719.00 5774.04
    17.0251 75.22 5658.00 5771.58
    17.0425 74.82 5598.00 5769.17
    17.0600 75.29 5669.00 5766.79
    17.0774 75.56 5710.00 5764.46
    17.0948 75.63 5720.00 5762.15
    17.1123 74.72 5583.00 5759.88
    17.1297 75.75 5738.00 5757.63
    17.1472 75.92 5764.00 5755.42
    17.1646 74.71 5582.00 5753.22
    17.1820 76.17 5802.00 5751.05
    17.1995 75.72 5734.00 5748.89
    17.2169 75.05 5632.00 5746.76
    17.2344 76.05 5784.00 5744.64
    17.2518 75.34 5676.00 5742.54
    17.2692 74.97 5621.00 5740.45
    17.2867 76.14 5797.00 5738.38
    17.3041 75.74 5736.00 5736.33
    17.3216 75.78 5743.00 5734.28
    17.3390 75.10 5640.00 5732.25
    17.3564 75.19 5654.00 5730.23
    17.3739 75.23 5660.00 5728.22
    17.3913 75.21 5656.00 5726.22
    17.4087 74.38 5533.00 5724.23
    17.4262 74.84 5601.00 5722.25
    17.4436 75.86 5755.00 5720.27
    17.4611 74.99 5624.00 5718.26
    17.4785 76.02 5779.00 5714.69
    17.4959 75.13 5644.00 5712.77
    17.5134 76.10 5791.00 5710.09
    17.5308 74.63 5570.00 5708.24
    17.5483 75.43 5689.00 5706.39
    17.5657 74.75 5588.00 5704.54
    17.5831 75.07 5635.00 5702.70
    17.6006 74.38 5532.00 5700.86
    17.6180 75.72 5734.00 5699.03
    17.6355 74.85 5603.00 5697.20
    17.6529 74.99 5623.00 5695.37
    17.6703 74.07 5487.00 5693.55
    17.6878 74.18 5502.00 5691.73
    17.7052 74.34 5526.00 5689.92
    17.7227 74.78 5592.00 5688.11
    17.7401 74.14 5496.00 5686.30
    17.7575 74.24 5511.00 5684.49
    17.7750 74.00 5476.00 5682.69
    17.7924 74.99 5623.00 5680.90
    17.8099 75.07 5635.00 5679.10
    17.8273 75.16 5649.00 5677.31
    17.8447 74.46 5544.00 5675.52
    17.8622 75.70 5730.00 5673.74
    17.8796 75.32 5673.00 5671.96
    17.8971 75.23 5659.00 5670.18
    17.9145 74.94 5616.00 5668.41
    17.9319 74.73 5585.00 5666.64
    17.9494 75.27 5666.00 5664.88
    17.9668 75.16 5649.00 5663.11
    17.9842 74.96 5619.00 5661.35
    18.0017 74.49 5549.00 5659.60
    18.0191 75.19 5654.00 5657.84
    18.0366 75.43 5689.00 5656.09
    18.0540 74.54 5556.00 5654.34
    18.0714 73.97 5471.00 5652.60
    18.0889 75.14 5646.00 5650.86
    18.1063 74.82 5598.00 5649.12
    18.1238 74.80 5595.00 5647.39
    18.1412 75.10 5640.00 5645.65
    18.1586 73.41 5389.00 5643.93
    18.1761 74.42 5538.00 5642.20
    18.1935 74.44 5541.00 5640.48
    18.2110 74.69 5579.00 5638.76
    18.2284 74.42 5539.00 5637.04
    18.2458 75.09 5638.00 5635.33
    18.2633 74.75 5587.00 5662.02
    18.2807 73.86 5455.00 5661.30
    18.2981 75.13 5644.00 5660.60
    18.3156 74.84 5601.00 5673.91
    18.3330 74.86 5604.00 5673.76
    18.3505 74.20 5506.00 5673.69
    18.3679 74.36 5529.00 5673.70
    18.3853 73.93 5466.00 5673.79
    18.4028 74.01 5478.00 5673.99
    18.4202 75.11 5641.00 5674.28
    18.4377 74.75 5588.00 5674.69
    18.4551 75.17 5650.00 5675.23
    18.4725 74.93 5614.00 5675.89
    18.4900 73.64 5423.00 5676.70
    18.5074 74.39 5534.00 5677.66
    18.5249 75.07 5636.00 5678.78
    18.5423 74.78 5592.00 5680.08
    18.5597 74.54 5556.00 5681.58
    18.5772 73.68 5428.00 5683.29
    18.5946 75.01 5626.00 5685.23
    18.6120 75.30 5670.00 5687.43
    18.6295 74.61 5567.00 5689.90
    18.6469 74.24 5512.00 5692.67
    18.6644 75.12 5643.00 5695.78
    18.6818 74.71 5581.00 5717.00
    18.6992 74.93 5614.00 5721.46
    18.7167 75.57 5711.00 5726.38
    18.7341 74.71 5581.00 5740.50
    18.7516 75.47 5696.00 5746.80
    18.7690 74.77 5591.00 5753.75
    18.7864 74.66 5574.00 5761.44
    18.8039 75.68 5727.00 5769.96
    18.8213 75.21 5656.00 5779.42
    18.8388 74.93 5615.00 5789.95
    18.8562 74.82 5598.00 5801.72
    18.8736 76.06 5785.00 5814.89
    18.8911 75.82 5748.00 5829.68
    18.9085 75.19 5653.00 5846.33
    18.9260 76.45 5845.00 5865.08
    18.9434 75.33 5675.00 5886.22
    18.9608 74.87 5606.00 5910.06
    18.9783 77.02 5932.00 5937.01
    18.9957 76.08 5788.00 5967.60
    19.0132 76.77 5894.00 6002.49
    19.0306 77.42 5994.00 6042.51
    19.0480 77.30 5975.00 6088.75
    19.0655 77.92 6072.00 6142.58
    19.0829 78.75 6202.00 6205.78
    19.1003 78.85 6218.00 6280.69
    19.1178 79.89 6383.00 6370.54
    19.1352 81.66 6668.00 6498.87
    19.1527 82.86 6865.00 6634.88
    19.1701 83.46 6966.00 6806.94
    19.1875 85.97 7391.00 7039.34
    19.2050 88.31 7799.00 7336.23
    19.2224 90.34 8162.00 7738.45
    19.2399 92.87 8625.00 8288.20
    19.2573 95.90 9197.00 9036.02
    19.2747 100.42 10085.00 10032.80
    19.2922 105.22 11071.00 11314.50
    19.3096 111.80 12500.00 12871.30
    19.3271 117.52 13810.00 14600.80
    19.3445 124.59 15522.00 16252.30
    19.3619 130.99 17157.00 17445.30
    19.3794 135.54 18372.00 17850.80
    19.3968 135.21 18281.00 17412.50
    19.4143 130.74 17094.00 16316.90
    19.4317 125.07 15642.00 14819.50
    19.4491 116.95 13678.00 13187.50
    19.4666 106.94 11436.00 11660.00
    19.4840 99.16 9832.00 10380.10
    19.5015 94.31 8895.00 9385.69
    19.5189 89.76 8056.00 8652.81
    19.5363 87.97 7739.00 8133.69
    19.5538 86.33 7453.00 7779.48
    19.5712 85.92 7383.00 7549.66
    19.5886 86.48 7478.00 7415.31
    19.6061 86.17 7425.00 7359.61
    19.6235 87.34 7628.00 7377.05
    19.6410 88.18 7775.00 7472.65
    19.6584 89.41 7994.00 7661.23
    19.6758 91.75 8418.00 7966.29
    19.6933 94.09 8852.00 8416.69
    19.7107 96.73 9357.00 9040.44
    19.7282 100.24 10047.00 9852.27
    19.7456 104.21 10860.00 10832.70
    19.7630 106.77 11400.00 11894.70
    19.7805 110.50 12211.00 12856.60
    19.7979 113.42 12863.00 13476.00
    19.8154 113.79 12949.00 13582.30
    19.8328 113.62 12910.00 13186.00
    19.8502 111.40 12409.00 12419.20
    19.8677 107.49 11553.00 11438.00
    19.8851 102.26 10458.00 10403.90
    19.9026 97.13 9434.00 9456.08
    19.9200 93.48 8738.00 8711.32
    19.9374 89.22 7960.00 8106.20
    19.9549 86.65 7509.00 7661.53
    19.9723 84.24 7096.00 7367.00
    19.9897 83.31 6941.00 7153.92
    20.0072 83.52 6976.00 7016.59
    20.0246 81.96 6718.00 6937.34
    20.0421 82.80 6856.00 6905.27
    20.0595 84.05 7064.00 6915.86
    20.0770 83.90 7040.00 6970.47
    20.0944 85.21 7260.00 7076.56
    20.1118 86.79 7532.00 7248.39
    20.1293 88.75 7876.00 7515.58
    20.1467 89.58 8025.00 7891.55
    20.1641 93.71 8782.00 8417.40
    20.1816 97.37 9481.00 9179.91
    20.1990 101.62 10326.00 10086.30
    20.2165 105.95 11226.00 11193.90
    20.2339 110.84 12286.00 12362.30
    20.2513 114.30 13065.00 13422.30
    20.2688 118.16 13961.00 14115.80
    20.2862 118.19 13968.00 14259.50
    20.3037 118.94 14147.00 13861.30
    20.3211 115.76 13400.00 13058.40
    20.3385 110.62 12237.00 12011.90
    20.3560 104.97 11018.00 10890.20
    20.3734 99.40 9880.00 9857.88
    20.3909 94.95 9015.00 8977.15
    20.4083 91.16 8311.00 8284.69
    20.4257 86.39 7464.00 7770.53
    20.4432 84.57 7152.00 7389.77
    20.4606 82.10 6741.00 7115.17
    20.4781 81.21 6595.00 6917.31
    20.4955 79.79 6367.00 6749.29
    20.5129 79.43 6309.00 6646.88
    20.5304 79.17 6268.00 6572.09
    20.5478 78.70 6194.00 6505.89
    20.5652 79.15 6264.00 6468.88
    20.5827 79.64 6343.00 6445.10
    20.6001 79.11 6258.00 6432.68
    20.6176 78.42 6150.00 6430.40
    20.6350 78.70 6194.00 6437.48
    20.6524 79.65 6344.00 6453.49
    20.6699 79.87 6380.00 6478.28
    20.6873 79.13 6261.00 6512.02
    20.7048 79.46 6314.00 6555.18
    20.7222 80.29 6447.00 6608.58
    20.7396 79.95 6392.00 6673.43
    20.7571 80.81 6531.00 6751.42
    20.7745 81.24 6600.00 6844.74
    20.7920 81.98 6721.00 6956.36
    20.8094 83.27 6934.00 7090.25
    20.8268 84.73 7180.00 7251.86
    20.8443 86.40 7465.00 7449.04
    20.8617 89.15 7948.00 7693.17
    20.8792 90.57 8203.00 8001.36
    20.8966 92.16 8494.00 8398.95
    20.9140 96.39 9291.00 8922.67
    20.9315 100.04 10008.00 9607.97
    20.9489 102.82 10572.00 10552.40
    20.9664 108.01 11666.00 11812.30
    20.9838 114.79 13178.00 13448.50
    21.0012 122.13 14915.00 15516.80
    21.0187 131.27 17233.00 17973.50
    21.0361 140.91 19856.00 20640.70
    21.0535 151.48 22945.00 23139.80
    21.0710 159.64 25486.00 24950.90
    21.0884 164.71 27130.00 25686.40
    21.1059 166.08 27582.00 25347.50
    21.1233 162.10 26276.00 24227.80
    21.1407 156.55 24507.00 22687.90
    21.1582 149.48 22345.00 21118.70
    21.1756 142.82 20399.00 19920.00
    21.1931 139.17 19369.00 19470.40
    21.2105 139.52 19467.00 19815.80
    21.2279 141.77 20098.00 21076.40
    21.2454 148.18 21957.00 23192.60
    21.2628 156.70 24556.00 25982.70
    21.2803 167.19 27953.00 28943.80
    21.2977 177.07 31353.00 31447.00
    21.3151 185.22 34308.00 32798.70
    21.3326 186.73 34868.00 32634.50
    21.3500 183.61 33714.00 31092.00
    21.3675 173.60 30136.00 28583.50
    21.3849 163.10 26600.00 25559.50
    21.4023 150.09 22527.00 22482.30
    21.4198 138.08 19067.00 19746.80
    21.4372 128.16 16424.00 17637.80
    21.4546 122.30 14957.00 16205.80
    21.4721 117.86 13892.00 15380.80
    21.4895 116.74 13627.00 15029.60
    21.5070 117.61 13832.00 14920.80
    21.5244 117.75 13864.00 14798.20
    21.5418 118.57 14060.00 14465.40
    21.5593 117.64 13839.00 13868.50
    21.5767 115.14 13256.00 13060.10
    21.5942 111.25 12376.00 12119.50
    21.6116 106.24 11286.00 11137.50
    21.6290 101.78 10360.00 10209.30
    21.6465 96.55 9322.00 9403.19
    21.6639 92.66 8586.00 8744.50
    21.6814 89.28 7971.00 8226.84
    21.6988 86.62 7503.00 7829.03
    21.7162 84.60 7157.00 7526.21
    21.7337 83.82 7026.00 7295.54
    21.7511 82.58 6819.00 7118.26
    21.7686 81.78 6688.00 6980.46
    21.7860 81.85 6700.00 6871.83
    21.8034 80.52 6483.00 6785.68
    21.8209 80.40 6464.00 6717.57
    21.8383 80.19 6431.00 6664.29
    21.8557 79.92 6387.00 6623.94
    21.8732 80.96 6554.00 6595.14
    21.8906 79.84 6374.00 6577.00
    21.9081 80.19 6431.00 6569.00
    21.9255 80.07 6411.00 6570.86
    21.9429 80.66 6506.00 6582.50
    21.9604 79.91 6386.00 6604.09
    21.9778 80.09 6414.00 6636.02
    21.9953 81.01 6563.00 6679.06
    22.0127 80.94 6552.00 6734.31
    22.0301 82.11 6742.00 6803.26
    22.0476 83.71 7007.00 6888.09
    22.0650 83.98 7053.00 6991.56
    22.0825 85.60 7328.00 7117.33
    22.0999 86.78 7530.00 7270.39
    22.1173 88.06 7755.00 7457.48
    22.1348 91.67 8404.00 7688.22
    22.1522 92.99 8648.00 7976.60
    22.1696 95.23 9068.00 8343.67
    22.1871 99.08 9816.00 8821.00
    22.2045 103.05 10620.00 9455.23
    22.2220 107.54 11564.00 10312.00
    22.2394 112.99 12766.00 11443.50
    22.2568 119.93 14384.00 13032.00
    22.2743 126.78 16072.00 15150.50
    22.2917 135.29 18302.00 17874.30
    22.3092 145.11 21057.00 21267.90
    22.3266 155.41 24152.00 25194.00
    22.3440 165.85 27505.00 29284.30
    22.3615 176.45 31136.00 32857.80
    22.3789 185.34 34349.00 35097.50
    22.3964 189.52 35919.00 35502.00
    22.4138 189.80 36024.00 34170.80
    22.4312 184.89 34183.00 31541.10
    22.4487 173.29 30029.00 28072.70
    22.4661 159.87 25558.00 24237.60
    22.4835 144.51 20883.00 20490.90
    22.5010 130.98 17156.00 17257.50
    22.5184 116.57 13588.00 14622.30
    22.5359 106.07 11251.00 12558.60
    22.5533 97.79 9563.00 11021.90
    22.5707 93.57 8755.00 9883.44
    22.5882 89.28 7971.00 9042.86
    22.6056 87.44 7646.00 8417.07
    22.6231 84.61 7159.00 7942.69
    22.6405 82.76 6850.00 7574.31
    22.6579 81.08 6574.00 7280.99
    22.6754 79.99 6398.00 7041.96
    22.6928 79.50 6320.00 6843.24
    22.7103 78.83 6214.00 6663.62
    22.7277 78.16 6109.00 6521.60
    22.7451 79.05 6249.00 6399.38
    22.7626 77.58 6018.00 6287.56
    22.7800 76.24 5812.00 6195.71
    22.7974 77.04 5935.00 6115.41
    22.8149 76.45 5844.00 6045.14
    22.8323 76.16 5800.00 5983.79
    22.8498 75.83 5750.00 5930.54
    22.8672 76.32 5825.00 5884.75
    22.8846 75.85 5753.00 5845.71
    22.9021 76.60 5867.00 5812.54
    22.9195 75.82 5749.00 5783.85
    22.9370 75.49 5698.00 5757.64
    22.9544 75.34 5676.00 5731.65
    22.9718 75.22 5658.00 5704.37
    22.9893 76.19 5805.00 5675.67
    23.0067 75.33 5675.00 5646.19
    23.0242 75.39 5683.00 5616.67
    23.0416 74.65 5572.00 5587.91
    23.0590 75.42 5688.00 5560.78
    23.0765 74.49 5549.00 5535.94
    23.0939 74.74 5586.00 5513.59
    23.1114 74.39 5534.00 5493.64
    23.1288 73.70 5432.00 5475.77
    23.1462 73.49 5401.00 5459.71
    23.1637 74.38 5532.00 5445.15
    23.1811 72.91 5316.00 5431.81
    23.1985 73.06 5338.00 5419.51
    23.2160 74.53 5555.00 5408.07
    23.2334 73.45 5395.00 5397.38
    23.2509 73.68 5428.00 5387.33
    23.2683 74.11 5493.00 5377.86
    23.2857 73.00 5329.00 5368.90
    23.3032 72.44 5247.00 5360.39
    23.3206 74.25 5513.00 5352.31
    23.3381 73.52 5405.00 5344.61
    23.3555 73.38 5385.00 5337.26
    23.3729 72.57 5266.00 5330.23
    23.3904 72.42 5245.00 5323.51
    23.4078 72.36 5236.00 5317.05
    23.4253 72.86 5309.00 5310.86
    23.4427 72.08 5196.00 5304.90
    23.4601 72.72 5288.00 5299.15
    23.4776 73.57 5412.00 5293.62
    23.4950 72.35 5234.00 5288.27
    23.5125 73.25 5366.00 5283.10
    23.5299 72.38 5239.00 5278.07
    23.5473 72.43 5246.00 5272.87
    23.5648 72.24 5219.00 5266.19
    23.5822 72.66 5279.00 5200.27
    23.5996 72.01 5186.00 5197.48
    23.6171 72.28 5225.00 5194.00
    23.6345 73.34 5379.00 5161.36
    23.6520 72.49 5255.00 5159.79
    23.6694 73.14 5350.00 5158.23
    23.6868 71.84 5161.00 5156.66
    23.7043 73.36 5381.00 5155.10
    23.7217 72.22 5216.00 5153.54
    23.7392 72.61 5272.00 5151.98
    23.7566 72.64 5276.00 5150.42
    23.7740 73.03 5334.00 5148.87
    23.7915 71.87 5165.00 5147.31
    23.8089 71.18 5067.00 5145.76
    23.8264 71.88 5167.00 5144.20
    23.8438 71.78 5152.00 5142.65
    23.8612 71.69 5139.00 5141.09
    23.8787 72.29 5226.00 5139.54
    23.8961 72.24 5219.00 5137.99
    23.9136 72.28 5225.00 5136.43
    23.9310 71.23 5074.00 5134.88
    23.9484 72.27 5223.00 5133.33
    23.9659 72.19 5212.00 5131.78
    23.9833 71.97 5179.00 5130.22
    24.0007 72.21 5214.00 5128.67
    24.0182 71.80 5155.00 5127.12
    24.0356 71.62 5130.00 5125.56
    24.0531 72.75 5292.00 5124.01
    24.0705 72.10 5199.00 5122.46
    24.0879 72.37 5237.00 5120.91
    24.1054 72.12 5201.00 5119.35
    24.1228 71.35 5091.00 5117.80
    24.1403 73.12 5347.00 5116.24
    24.1577 72.99 5328.00 5114.68
    24.1751 71.18 5067.00 5112.99
    24.1926 71.21 5071.00 5111.44
    24.2100 72.49 5255.00 5109.89
    24.2275 72.19 5211.00 5108.27
    24.2449 71.48 5109.00 5106.72
    24.2623 72.46 5251.00 5105.17
    24.2798 72.12 5202.00 5103.61
    24.2972 72.39 5241.00 5102.06
    24.3146 70.75 5006.00 5100.51
    24.3321 70.86 5021.00 5098.95
    24.3495 71.36 5092.00 5097.40
    24.3670 71.30 5084.00 5095.84
    24.3844 72.36 5236.00 5094.29
    24.4018 71.80 5155.00 5092.73
    24.4193 71.69 5139.00 5091.18
    24.4367 71.81 5157.00 5089.62
    24.4542 71.45 5105.00 5088.06
    24.4716 71.02 5044.00 5086.50
    24.4890 71.83 5160.00 5084.94
    24.5065 70.97 5037.00 5083.38
    24.5239 72.06 5193.00 5081.82
    24.5414 70.68 4996.00 5087.20
    24.5588 70.55 4977.00 5085.85
    24.5762 71.45 5105.00 5084.49
    24.5937 71.41 5099.00 5083.15
    24.6111 71.02 5044.00 5085.22
    24.6286 70.54 4976.00 5083.99
    24.6460 71.79 5154.00 5082.77
    24.6634 70.76 5007.00 5081.57
    24.6809 71.37 5094.00 5080.39
    24.6983 70.83 5017.00 5079.22
    24.7157 71.51 5114.00 5078.06
    24.7332 70.38 4954.00 5076.93
    24.7506 71.46 5106.00 5075.82
    24.7681 71.46 5107.00 5074.73
    24.7855 72.08 5195.00 5073.66
    24.8029 71.61 5128.00 5072.62
    24.8204 72.05 5191.00 5071.60
    24.8378 71.36 5092.00 5070.62
    24.8553 70.63 4989.00 5069.66
    24.8727 71.20 5069.00 5068.74
    24.8901 70.82 5016.00 5067.86
    24.9076 70.96 5036.00 5067.01
    24.9250 70.07 4910.00 5066.21
    24.9425 70.91 5028.00 5065.45
    24.9599 71.12 5058.00 5064.74
    24.9773 70.63 4988.00 5064.08
    24.9948 71.31 5085.00 5063.49
    25.0122 71.32 5087.00 5062.95
    25.0296 70.97 5037.00 5062.48
    25.0471 70.93 5031.00 5062.08
    25.0645 70.68 4995.00 5065.37
    25.0820 71.40 5098.00 5065.25
    25.0994 70.63 4988.00 5065.24
    25.1168 70.53 4975.00 5067.05
    25.1343 70.32 4945.00 5067.32
    25.1517 71.32 5087.00 5067.73
    25.1692 71.76 5149.00 5068.29
    25.1866 70.72 5002.00 5069.03
    25.2040 70.48 4968.00 5069.96
    25.2215 70.69 4997.00 5071.11
    25.2389 71.68 5138.00 5072.50
    25.2564 71.02 5044.00 5074.18
    25.2738 71.41 5100.00 5076.17
    25.2912 70.73 5003.00 5078.60
    25.3087 71.19 5068.00 5081.39
    25.3261 71.36 5092.00 5084.65
    25.3435 71.73 5145.00 5088.47
    25.3610 69.64 4850.00 5092.95
    25.3784 70.67 4994.00 5098.09
    25.3959 70.95 5034.00 5104.02
    25.4133 69.32 4805.00 5112.36
    25.4307 71.63 5131.00 5120.29
    25.4482 71.06 5050.00 5129.45
    25.4656 69.92 4889.00 5140.07
    25.4831 71.32 5087.00 5153.18
    25.5005 71.78 5153.00 5167.73
    25.5179 70.68 4996.00 5184.94
    25.5354 72.48 5253.00 5205.49
    25.5528 71.82 5158.00 5230.37
    25.5703 72.48 5253.00 5260.98
    25.5877 72.72 5288.00 5299.36
    25.6051 72.90 5315.00 5348.61
    25.6226 73.31 5374.00 5413.16
    25.6400 73.14 5349.00 5499.21
    25.6575 75.21 5657.00 5614.89
    25.6749 75.69 5729.00 5769.91
    25.6923 76.84 5904.00 5974.77
    25.7098 78.42 6150.00 6238.70
    25.7272 79.73 6357.00 6566.61
    25.7446 82.41 6792.00 6953.55
    25.7621 85.25 7267.00 7382.41
    25.7795 88.45 7823.00 7795.21
    25.7970 92.07 8477.00 8126.14
    25.8144 92.53 8561.00 8307.47
    25.8318 92.91 8632.00 8315.36
    25.8493 91.16 8311.00 8167.68
    25.8667 90.17 8130.00 7906.94
    25.8842 87.42 7642.00 7568.15
    25.9016 83.81 7024.00 7187.27
    25.9190 81.56 6652.00 6805.61
    25.9365 79.47 6316.00 6458.08
    25.9539 77.01 5930.00 6164.16
    25.9714 74.20 5505.00 5928.47
    25.9888 74.61 5567.00 5746.70
    26.0062 73.54 5408.00 5610.62
    26.0237 73.33 5377.00 5511.05
    26.0411 72.66 5279.00 5439.67
    26.0585 72.45 5249.00 5389.56
    26.0760 71.69 5139.00 5355.68
    26.0934 73.63 5421.00 5334.65
    26.1109 72.17 5209.00 5324.67
    26.1283 72.95 5322.00 5325.28
    26.1458 72.02 5187.00 5337.37
    26.1632 73.93 5466.00 5363.06
    26.1806 72.53 5260.00 5405.73
    26.1981 72.52 5259.00 5469.73
    26.2155 73.71 5433.00 5559.96
    26.2329 75.05 5633.00 5680.96
    26.2504 75.85 5753.00 5835.36
    26.2678 77.58 6019.00 6021.57
    26.2853 78.20 6115.00 6229.94
    26.3027 79.54 6326.00 6438.79
    26.3201 81.91 6709.00 6614.29
    26.3376 81.82 6694.00 6720.76
    26.3550 83.16 6915.00 6740.04
    26.3724 83.13 6911.00 6679.56
    26.3899 83.22 6926.00 6559.06
    26.4073 81.19 6592.00 6396.46
    26.4248 78.47 6157.00 6208.77
    26.4422 77.74 6043.00 6016.06
    26.4597 77.29 5973.00 5837.73
    26.4771 74.15 5498.00 5686.45
    26.4945 74.20 5505.00 5567.26
    26.5120 73.55 5410.00 5480.05
    26.5294 72.94 5320.00 5422.15
    26.5468 72.32 5230.00 5390.21
    26.5643 72.72 5288.00 5381.11
    26.5817 72.59 5270.00 5392.58
    26.5992 72.10 5198.00 5423.33
    26.6166 73.51 5404.00 5472.44
    26.6340 72.31 5229.00 5537.90
    26.6515 74.65 5573.00 5614.86
    26.6689 75.09 5639.00 5693.76
    26.6863 76.04 5782.00 5760.44
    26.7038 75.99 5775.00 5811.25
    26.7212 76.43 5841.00 5817.33
    26.7387 76.82 5902.00 5792.63
    26.7561 76.57 5863.00 5745.45
    26.7736 75.60 5715.00 5688.62
    26.7910 75.41 5687.00 5618.84
    26.8084 74.11 5493.00 5550.00
    26.8259 74.32 5524.00 5491.07
    26.8433 73.81 5448.00 5448.85
    26.8607 73.93 5466.00 5427.75
    26.8782 73.85 5454.00 5430.92
    26.8956 74.64 5571.00 5461.64
    26.9131 73.68 5429.00 5524.10
    26.9305 75.76 5739.00 5623.48
    26.9479 76.12 5794.00 5765.53
    26.9654 76.85 5906.00 5955.03
    26.9828 79.06 6250.00 6193.54
    27.0002 79.54 6326.00 6475.43
    27.0177 82.49 6805.00 6782.59
    27.0351 83.89 7038.00 7079.19
    27.0526 83.71 7008.00 7314.44
    27.0700 86.19 7429.00 7441.23
    27.0875 86.12 7416.00 7435.99
    27.1049 85.63 7332.00 7328.27
    27.1223 85.75 7353.00 7139.50
    27.1398 84.04 7063.00 6893.16
    27.1572 83.02 6893.00 6609.47
    27.1746 80.55 6488.00 6322.65
    27.1921 78.47 6157.00 6064.29
    27.2095 76.77 5893.00 5833.35
    27.2270 75.54 5706.00 5644.11
    27.2444 74.03 5481.00 5495.02
    27.2618 73.44 5393.00 5385.19
    27.2793 71.11 5056.00 5299.59
    27.2967 72.75 5293.00 5235.98
    27.3142 73.16 5352.00 5188.59
    27.3316 72.27 5223.00 5152.67
    27.3490 72.69 5284.00 5124.64
    27.3665 72.77 5296.00 5102.08
    27.3839 71.60 5126.00 5083.52
    27.4014 71.97 5180.00 5068.04
    27.4188 71.55 5119.00 5055.05
    27.4362 72.34 5233.00 5044.21
    27.4537 71.10 5055.00 5035.38
    27.4711 71.67 5137.00 5028.49
    27.4885 70.76 5007.00 5023.48
    27.5060 72.21 5215.00 5020.30
    27.5234 71.55 5119.00 5018.89
    27.5409 72.83 5304.00 5019.21
    27.5583 72.65 5278.00 5021.26
    27.5757 71.34 5089.00 5025.03
    27.5932 71.89 5168.00 5030.55
    27.6106 71.41 5100.00 5037.82
    27.6280 71.30 5084.00 5043.82
    27.6455 72.95 5322.00 5055.38
    27.6629 73.25 5366.00 5069.32
    27.6804 72.68 5282.00 5085.95
    27.6978 74.46 5544.00 5104.21
    27.7153 74.39 5534.00 5127.94
    27.7327 74.13 5495.00 5156.32
    27.7501 74.72 5583.00 5190.52
    27.7676 77.14 5950.00 5232.19
    27.7850 75.74 5736.00 5283.74
    27.8024 76.24 5812.00 5348.69
    27.8199 77.85 6060.00 5432.22
    27.8373 78.22 6119.00 5541.65
    27.8548 79.79 6367.00 5686.93
    27.8722 80.01 6402.00 5880.56
    27.8896 82.70 6840.00 6137.25
    27.9071 83.91 7041.00 6472.02
    27.9245 85.43 7299.00 6899.61
    27.9420 87.32 7625.00 7421.46
    27.9594 88.37 7809.00 8030.90
    27.9768 90.65 8218.00 8694.92
    27.9943 92.08 8478.00 9346.40
    28.0117 93.65 8770.00 9881.94
    28.0292 93.32 8708.00 10206.20
    28.0466 94.46 8923.00 10271.30
    28.0640 96.11 9238.00 10102.40
    28.0815 95.80 9178.00 9755.86
    28.0989 94.72 8971.00 9282.26
    28.1163 93.63 8767.00 8724.01
    28.1338 91.33 8342.00 8134.00
    28.1512 89.33 7979.00 7567.79
    28.1687 87.72 7694.00 7066.69
    28.1861 85.78 7358.00 6649.99
    28.2035 83.70 7006.00 6319.95
    28.2210 81.89 6706.00 6069.09
    28.2384 80.09 6415.00 5885.84
    28.2558 78.35 6139.00 5758.27
    28.2733 78.56 6171.00 5675.93
    28.2907 78.36 6141.00 5631.12
    28.3082 78.03 6088.00 5619.40
    28.3256 78.12 6102.00 5639.89
    28.3431 78.12 6103.00 5695.27
    28.3605 79.42 6307.00 5791.54
    28.3779 79.87 6380.00 5933.01
    28.3954 81.59 6657.00 6141.07
    28.4128 81.73 6679.00 6418.77
    28.4302 83.20 6923.00 6774.27
    28.4477 86.13 7418.00 7204.84
    28.4651 87.34 7628.00 7700.57
    28.4826 90.50 8190.00 8220.05
    28.5000 91.01 8283.00 8697.49
    28.5174 94.22 8877.00 9049.58
    28.5349 93.57 8756.00 9211.26
    28.5523 93.21 8689.00 9170.56
    28.5697 92.36 8530.00 8962.53
    28.5872 92.07 8476.00 8631.48
    28.6046 90.13 8123.00 8211.67
    28.6221 89.33 7980.00 7737.90
    28.6395 86.28 7444.00 7253.32
    28.6569 82.89 6870.00 6798.74
    28.6744 80.52 6484.00 6401.09
    28.6918 79.00 6241.00 6070.51
    28.7093 76.56 5862.00 5805.69
    28.7267 75.86 5754.00 5599.02
    28.7441 74.86 5604.00 5440.43
    28.7616 73.56 5411.00 5319.80
    28.7790 72.99 5328.00 5227.97
    28.7965 72.79 5299.00 5157.48
    28.8139 72.99 5327.00 5102.53
    28.8313 72.05 5191.00 5058.86
    28.8488 71.22 5072.00 5023.50
    28.8662 71.45 5105.00 4994.37
    28.8836 70.21 4930.00 4970.09
    28.9011 71.13 5060.00 4949.73
    28.9185 70.89 5025.00 4932.63
    28.9360 71.01 5043.00 4918.37
    28.9534 71.06 5050.00 4906.66
    28.9708 70.63 4989.00 4897.37
    28.9883 70.56 4979.00 4890.46
    29.0057 70.29 4940.00 4886.00
    29.0232 70.77 5009.00 4884.24
    29.0406 70.19 4927.00 4885.60
    29.0580 70.11 4916.00 4890.79
    29.0755 69.96 4895.00 4900.87
    29.0929 70.94 5032.00 4917.36
    29.1104 70.57 4980.00 4942.29
    29.1278 70.84 5019.00 4978.13
    29.1452 71.44 5104.00 5027.62
    29.1627 71.24 5075.00 5093.39
    29.1801 72.37 5237.00 5177.34
    29.1975 72.33 5232.00 5279.70
    29.2150 73.31 5375.00 5397.47
    29.2324 74.99 5623.00 5522.65
    29.2499 75.17 5651.00 5640.69
    29.2673 76.12 5794.00 5732.28
    29.2847 75.84 5751.00 5780.65
    29.3022 76.71 5884.00 5780.39
    29.3196 75.58 5713.00 5738.21
    29.3371 74.93 5614.00 5664.75
    29.3545 74.95 5617.00 5589.36
    29.3719 74.65 5572.00 5468.31
    29.3894 73.00 5329.00 5351.85
    29.4068 72.86 5309.00 5239.67
    29.4243 72.01 5185.00 5139.38
    29.4417 71.44 5103.00 5085.46
    29.4591 70.56 4979.00 5029.75
    29.4766 70.32 4945.00 4978.58
    29.4940 71.37 5094.00 4940.75
    29.5114 70.48 4967.00 4914.13
    29.5289 70.53 4974.00 4896.86
    29.5463 70.45 4963.00 4887.59
    29.5638 70.75 5005.00 4885.57
    29.5812 70.91 5028.00 4890.69
    29.5986 69.76 4866.00 4903.40
    29.6161 71.22 5073.00 4924.57
    29.6335 71.53 5117.00 4955.22
    29.6510 72.02 5187.00 4996.18
    29.6684 72.18 5210.00 5047.59
    29.6858 71.86 5164.00 5108.15
    29.7033 72.69 5284.00 5174.20
    29.7207 72.15 5206.00 5238.80
    29.7382 72.39 5241.00 5292.23
    29.7556 74.16 5500.00 5324.98
    29.7730 72.99 5327.00 5332.61
    29.7905 73.13 5348.00 5317.37
    29.8079 72.74 5291.00 5284.79
    29.8253 73.33 5377.00 5239.58
    29.8428 72.98 5326.00 5185.44
    29.8602 72.12 5201.00 5126.65
    29.8777 72.24 5219.00 5060.78
    29.8951 72.19 5212.00 5008.75
    29.9125 71.60 5126.00 4964.71
    29.9300 72.21 5215.00 4929.43
    29.9474 70.65 4991.00 4898.72
    29.9649 71.53 5116.00 4879.64
    29.9823 70.47 4966.00 4866.86
    29.9997 70.99 5040.00 4859.20
    30.0172 69.94 4892.00 4855.63
    30.0346 71.16 5064.00 4855.30
    30.0520 71.44 5104.00 4857.60
    30.0695 70.72 5001.00 4862.10
    30.0869 70.78 5010.00 4868.50
    30.1044 70.54 4976.00 4876.66
    30.1218 71.55 5119.00 4886.52
    30.1392 71.13 5060.00 4898.11
    30.1567 72.48 5253.00 4911.48
    30.1741 71.69 5140.00 4926.77
    30.1916 71.83 5160.00 4944.15
    30.2090 71.00 5041.00 4963.86
    30.2264 71.69 5140.00 4986.16
    30.2439 72.30 5228.00 5011.40
    30.2613 71.09 5054.00 5039.96
    30.2788 73.27 5368.00 5072.27
    30.2962 71.78 5152.00 5108.81
    30.3136 71.93 5174.00 5150.08
    30.3311 72.63 5275.00 5196.69
    30.3485 73.34 5379.00 5249.30
    30.3659 74.23 5510.00 5308.80
    30.3834 73.88 5458.00 5376.26
    30.4008 74.32 5523.00 5453.14
    30.4183 75.17 5650.00 5541.25
    30.4357 76.44 5843.00 5642.95
    30.4531 77.69 6035.00 5761.49
    30.4706 78.84 6216.00 5901.21
    30.4880 79.36 6298.00 6068.29
    30.5055 81.68 6672.00 6271.57
    30.5229 83.52 6975.00 6523.78
    30.5403 86.10 7413.00 6843.35
    30.5578 89.16 7949.00 7255.82
    30.5752 91.27 8331.00 7795.25
    30.5927 95.22 9066.00 8504.85
    30.6101 101.42 10285.00 9434.65
    30.6275 106.28 11296.00 10637.30
    30.6450 112.36 12626.00 12157.80
    30.6624 119.87 14369.00 14029.00
    30.6798 127.89 16357.00 16239.10
    30.6973 135.34 18318.00 18712.80
    30.7147 144.41 20853.00 21279.40
    30.7322 150.86 22759.00 23659.20
    30.7496 157.12 24686.00 25516.20
    30.7670 160.12 25640.00 26577.30
    30.7845 160.71 25828.00 26722.80
    30.8019 160.08 25627.00 26049.50
    30.8194 155.77 24264.00 24735.00
    30.8368 150.69 22707.00 22951.40
    30.8542 143.36 20553.00 20836.90
    30.8717 134.93 18205.00 18556.40
    30.8891 126.85 16092.00 16288.80
    30.9066 118.20 13972.00 14189.60
    30.9240 111.34 12397.00 12356.80
    30.9414 103.05 10619.00 10826.30
    30.9589 97.38 9482.00 9590.65
    30.9763 92.13 8488.00 8617.59
    30.9937 88.68 7865.00 7864.02
    31.0112 84.52 7143.00 7286.08
    31.0286 83.17 6917.00 6843.56
    31.0461 80.24 6438.00 6502.51
    31.0635 78.41 6148.00 6236.09
    31.0809 77.60 6022.00 6023.95
    31.0984 75.56 5710.00 5851.49
    31.1158 74.96 5619.00 5708.29
    31.1333 74.73 5584.00 5586.21
    31.1507 74.29 5519.00 5482.38
    31.1681 73.48 5400.00 5392.18
    31.1856 73.27 5368.00 5313.09
    31.2030 71.91 5171.00 5243.24
    31.2204 72.53 5260.00 5180.75
    31.2379 71.03 5045.00 5125.58
    31.2553 71.33 5088.00 5076.31
    31.2728 71.81 5157.00 5032.23
    31.2902 71.14 5061.00 4992.72
    31.3076 71.44 5104.00 4957.27
    31.3251 71.67 5137.00 4925.43
    31.3425 71.54 5118.00 4896.79
    31.3600 71.44 5104.00 4870.99
    31.3774 70.31 4943.00 4847.70
    31.3948 70.09 4913.00 4826.64
    31.4123 70.40 4956.00 4816.78
    31.4297 71.01 5042.00 4799.68
    31.4472 70.79 5011.00 4784.17
    31.4646 68.93 4752.00 4770.10
    31.4820 71.02 5044.00 4761.75
    31.4995 70.61 4986.00 4750.33
    31.5169 69.96 4895.00 4740.04
    31.5343 69.78 4869.00 4730.82
    31.5518 69.81 4873.00 4722.62
    31.5692 69.56 4838.00 4715.39
    31.5867 69.79 4870.00 4718.51
    31.6041 69.57 4840.00 4713.43
    31.6215 70.04 4905.00 4709.30
    31.6390 70.95 5034.00 4706.14
    31.6564 68.95 4754.00 4708.47
    31.6739 69.33 4807.00 4707.48
    31.6913 70.40 4956.00 4707.61
    31.7087 70.10 4914.00 4708.91
    31.7262 70.44 4962.00 4733.23
    31.7436 70.48 4967.00 4737.71
    31.7610 70.01 4902.00 4743.67
    31.7785 70.53 4974.00 4751.25
    31.7959 70.05 4907.00 4760.64
    31.8134 70.36 4950.00 4782.69
    31.8308 70.04 4906.00 4796.71
    31.8482 71.22 5072.00 4813.44
    31.8657 71.01 5042.00 4833.42
    31.8831 71.70 5141.00 4857.31
    31.9006 71.55 5119.00 4886.06
    31.9180 71.22 5073.00 4921.01
    31.9354 71.55 5120.00 4964.06
    31.9529 71.93 5174.00 5017.99
    31.9703 72.94 5320.00 5086.71
    31.9878 73.34 5379.00 5175.70
    32.0052 74.92 5613.00 5292.18
    32.0226 76.16 5801.00 5445.16
    32.0401 77.75 6045.00 5645.06
    32.0575 78.49 6160.00 5902.71
    32.0750 81.56 6652.00 6227.69
    32.0924 82.24 6763.00 6625.94
    32.1098 87.02 7572.00 7111.12
    32.1273 88.36 7807.00 7639.30
    32.1447 90.60 8208.00 8191.74
    32.1621 93.90 8818.00 8693.44
    32.1796 94.35 8901.00 9100.05
    32.1970 95.80 9178.00 9352.71
    32.2145 96.43 9298.00 9412.17
    32.2319 97.20 9448.00 9298.34
    32.2493 95.03 9030.00 9043.37
    32.2668 93.13 8674.00 8688.13
    32.2842 91.23 8323.00 8269.40
    32.3017 89.76 8056.00 7804.90
    32.3191 86.22 7434.00 7330.78
    32.3365 84.51 7142.00 6882.51
    32.3540 83.21 6924.00 6484.80
    32.3714 80.71 6514.00 6149.56
    32.3889 79.50 6320.00 5878.31
    32.4063 77.28 5972.00 5666.35
    32.4237 77.02 5932.00 5505.97
    32.4412 75.54 5706.00 5403.13
    32.4586 74.22 5509.00 5320.41
    32.4760 75.48 5697.00 5264.97
    32.4935 74.50 5551.00 5231.00
    32.5109 75.11 5642.00 5214.14
    32.5284 74.25 5513.00 5219.03
    32.5458 74.30 5520.00 5228.97
    32.5632 74.65 5573.00 5250.86
    32.5807 74.31 5522.00 5284.65
    32.5981 74.76 5589.00 5331.84
    32.6156 76.03 5781.00 5394.92
    32.6330 76.35 5830.00 5477.77
    32.6504 77.47 6002.00 5585.98
    32.6679 78.94 6232.00 5727.03
    32.6853 80.67 6508.00 5910.30
    32.7027 81.21 6595.00 6146.56
    32.7202 82.95 6880.00 6447.13
    32.7376 84.64 7164.00 6822.24
    32.7551 86.68 7513.00 7278.69
    32.7725 88.61 7852.00 7819.11
    32.7899 91.70 8409.00 8427.92
    32.8074 94.11 8857.00 9079.38
    32.8248 96.81 9373.00 9725.19
    32.8423 98.93 9787.00 10303.10
    32.8597 102.16 10437.00 10761.90
    32.8771 103.82 10778.00 11085.80
    32.8946 105.17 11060.00 11308.10
    32.9120 106.20 11279.00 11482.20
    32.9295 106.86 11420.00 11653.00
    32.9469 108.97 11874.00 11850.80
    32.9643 110.11 12124.00 12099.60
    32.9818 111.88 12516.00 12418.40
    32.9992 114.86 13193.00 12809.50
    33.0166 117.93 13907.00 13252.00
    33.0341 119.80 14353.00 13717.60
    33.0515 122.16 14922.00 14199.60
    33.0690 122.71 15058.00 14725.40
    33.0864 126.38 15973.00 15333.00
    33.1038 127.35 16217.00 16035.30
    33.1213 129.44 16754.00 16799.00
    33.1387 132.52 17561.00 17545.10
    33.1562 135.74 18426.00 18154.40
    33.1736 136.43 18614.00 18494.60
    33.1910 135.83 18449.00 18467.60
    33.2085 134.99 18223.00 18071.10
    33.2259 131.33 17248.00 17380.30
    33.2433 129.02 16646.00 16484.70
    33.2608 124.31 15454.00 15446.10
    33.2782 119.67 14320.00 14306.20
    33.2957 113.77 12943.00 13124.00
    33.3131 109.30 11946.00 11976.60
    33.3305 102.44 10495.00 10938.50
    33.3480 98.80 9762.00 10061.10
    33.3654 93.84 8806.00 9371.90
    33.3829 92.02 8467.00 8880.49
    33.4003 90.90 8263.00 8587.39
    33.4177 90.31 8156.00 8489.79
    33.4352 90.99 8280.00 8584.14
    33.4526 92.13 8488.00 8866.21
    33.4701 94.03 8841.00 9328.88
    33.4875 98.87 9776.00 9957.12
    33.5049 102.35 10476.00 10720.70
    33.5224 107.72 11603.00 11565.20
    33.5398 114.44 13097.00 12403.50
    33.5572 117.35 13771.00 13122.50
    33.5747 119.73 14335.00 13614.00
    33.5921 122.17 14925.00 13820.30
    33.6096 119.88 14372.00 13753.60
    33.6270 117.20 13736.00 13465.80
    33.6444 113.44 12869.00 12998.40
    33.6619 110.89 12296.00 12404.20
    33.6793 107.28 11508.00 11717.30
    33.6968 102.99 10607.00 10998.30
    33.7142 99.28 9857.00 10316.90
    33.7316 95.64 9147.00 9730.39
    33.7491 93.21 8688.00 9292.20
    33.7665 91.39 8352.00 9025.63
    33.7839 90.50 8191.00 8950.18
    33.8014 92.28 8516.00 9074.13
    33.8188 94.91 9008.00 9395.16
    33.8363 96.46 9304.00 9897.89
    33.8537 101.36 10273.00 10546.90
    33.8711 105.71 11175.00 11282.10
    33.8886 108.99 11879.00 12011.60
    33.9060 113.01 12771.00 12618.10
    33.9235 114.53 13117.00 12994.20
    33.9409 116.31 13527.00 13085.30
    33.9583 115.39 13315.00 12907.00
    33.9758 112.53 12663.00 12518.80
    33.9932 110.20 12144.00 11970.40
    34.0106 106.60 11363.00 11300.10
    34.0281 102.94 10597.00 10544.30
    34.0455 98.49 9700.00 9752.10
    34.0630 93.33 8711.00 8980.00
    34.0804 89.31 7977.00 8276.17
    34.0978 85.29 7274.00 7671.36
    34.1153 81.89 6706.00 7178.64
    34.1327 80.27 6443.00 6798.82
    34.1502 78.19 6113.00 6524.74
    34.1676 77.40 5990.00 6344.41
    34.1850 77.02 5932.00 6242.90
    34.2025 77.19 5958.00 6202.60
    34.2199 77.66 6031.00 6203.38
    34.2374 78.50 6163.00 6220.36
    34.2548 78.40 6147.00 6229.59
    34.2722 78.42 6150.00 6211.85
    34.2897 78.29 6129.00 6159.24
    34.3071 76.99 5927.00 6075.20
    34.3245 76.35 5829.00 5961.95
    34.3420 75.50 5700.00 5837.64
    34.3594 74.46 5544.00 5700.59
    34.3769 74.07 5487.00 5556.02
    34.3943 72.62 5274.00 5411.48
    34.4117 71.51 5113.00 5272.75
    34.4292 70.60 4984.00 5152.10
    34.4466 70.29 4941.00 5050.59
    34.4641 69.68 4855.00 4973.44
    34.4815 69.85 4879.00 4914.03
    34.4989 69.56 4838.00 4867.31
    34.5164 69.61 4845.00 4850.36
    34.5338 69.90 4886.00 4853.92
    34.5512 70.37 4952.00 4879.28
    34.5687 69.17 4785.00 4922.40
    34.5861 70.99 5039.00 4979.35
    34.6036 70.32 4945.00 5055.60
    34.6210 71.00 5041.00 5141.08
    34.6384 72.34 5233.00 5226.31
    34.6559 72.53 5261.00 5279.97
    34.6733 73.76 5440.00 5329.81
    34.6908 73.47 5398.00 5347.04
    34.7082 74.13 5495.00 5331.60
    34.7256 73.41 5389.00 5289.37
    34.7431 73.03 5334.00 5217.93
    34.7605 73.40 5388.00 5141.85
    34.7779 73.18 5356.00 5054.54
    34.7954 70.57 4980.00 4960.67
    34.8128 70.60 4984.00 4866.30
    34.8303 69.84 4877.00 4777.37
    34.8477 69.30 4802.00 4698.06
    34.8651 68.11 4639.00 4630.46
    34.8826 67.52 4559.00 4575.00
    34.9000 67.73 4588.00 4531.07
    34.9174 68.19 4650.00 4497.54
    34.9349 67.49 4555.00 4473.06
    34.9523 66.55 4429.00 4456.42
    34.9698 67.07 4498.00 4446.56
    34.9872 67.36 4537.00 4442.79
    35.0046 68.16 4646.00 4444.77
    35.0221 67.45 4549.00 4452.48
    35.0395 67.10 4503.00 4466.02
    35.0570 67.36 4537.00 4472.90
    35.0744 67.82 4599.00 4502.02
    35.0918 67.45 4550.00 4540.02
    35.1093 68.44 4684.00 4587.84
    35.1267 68.45 4686.00 4644.75
    35.1442 69.11 4776.00 4706.71
    35.1616 69.94 4891.00 4790.02
    35.1790 70.55 4978.00 4876.78
    35.1965 70.85 5020.00 4970.22
    35.2139 70.82 5015.00 5068.25
    35.2313 71.34 5090.00 5169.76
    35.2488 73.05 5336.00 5270.27
    35.2662 72.39 5241.00 5367.98
    35.2837 72.55 5263.00 5456.86
    35.3011 73.06 5338.00 5542.44
    35.3185 74.32 5524.00 5630.48
    35.3360 74.69 5578.00 5724.75
    35.3534 77.08 5942.00 5823.59
    35.3709 76.97 5924.00 5919.02
    35.3883 77.30 5976.00 5998.01
    35.4057 79.54 6326.00 6048.16
    35.4232 79.67 6347.00 6039.56
    35.4406 79.44 6310.00 6000.36
    35.4580 78.26 6124.00 5923.69
    35.4755 77.71 6039.00 5821.40
    35.4929 77.25 5967.00 5703.51
    35.5104 76.17 5802.00 5565.19
    35.5278 74.36 5529.00 5426.80
    35.5452 74.05 5484.00 5288.95
    35.5627 72.48 5254.00 5161.37
    35.5801 71.36 5092.00 5051.48
    35.5976 71.18 5067.00 4965.03
    35.6150 70.84 5018.00 4904.95
    35.6324 71.13 5060.00 4872.43
    35.6499 71.31 5085.00 4867.68
    35.6673 72.03 5188.00 4890.32
    35.6847 71.51 5113.00 4939.61
    35.7022 72.83 5304.00 5014.34
    35.7196 73.63 5421.00 5112.75
    35.7371 74.69 5579.00 5232.92
    35.7545 75.09 5638.00 5373.54
    35.7719 75.50 5701.00 5532.30
    35.7894 75.95 5768.00 5712.85
    35.8068 76.37 5832.00 5908.95
    35.8243 77.84 6059.00 6111.12
    35.8417 78.06 6094.00 6304.91
    35.8591 78.80 6209.00 6475.23
    35.8766 79.40 6304.00 6617.23
    35.8940 80.25 6440.00 6733.32
    35.9114 81.33 6614.00 6832.24
    35.9289 82.22 6760.00 6918.50
    35.9463 83.14 6913.00 6987.78
    35.9638 84.82 7194.00 7022.82
    35.9812 84.21 7092.00 7008.10
    35.9986 83.77 7018.00 6933.50
    36.0161 83.70 7005.00 6801.75
    36.0335 83.15 6914.00 6626.82
    36.0510 82.18 6754.00 6426.20
    36.0684 80.67 6508.00 6210.53
    36.0858 77.38 5987.00 5986.56
    36.1033 76.78 5895.00 5759.03
    36.1207 75.63 5720.00 5534.94
    36.1381 73.25 5365.00 5323.25
    36.1556 72.42 5244.00 5131.77
    36.1730 70.04 4906.00 4965.15
    36.1905 68.50 4692.00 4823.02
    36.2079 68.15 4645.00 4707.70
    36.2253 68.43 4683.00 4615.05
    36.2428 68.04 4630.00 4542.01
    36.2602 68.59 4704.00 4485.40
    36.2777 66.55 4429.00 4442.21
    36.2951 66.13 4373.00 4409.06
    36.3125 66.23 4387.00 4385.30
    36.3300 66.29 4394.00 4368.41
    36.3474 65.07 4234.00 4357.16
    36.3648 65.80 4329.00 4350.70
    36.3823 65.76 4325.00 4348.54
    36.3997 66.17 4378.00 4350.51
    36.4172 65.58 4301.00 4356.72
    36.4346 65.86 4338.00 4367.60
    36.4520 66.51 4423.00 4383.96
    36.4695 67.31 4531.00 4407.06
    36.4869 67.37 4539.00 4438.75
    36.5044 67.41 4544.00 4481.56
    36.5218 68.03 4628.00 4538.76
    36.5392 68.61 4707.00 4614.48
    36.5567 69.76 4867.00 4713.30
    36.5741 70.75 5005.00 4840.07
    36.5915 71.58 5124.00 4999.10
    36.6090 72.55 5264.00 5193.47
    36.6264 74.11 5493.00 5423.58
    36.6439 75.94 5767.00 5685.71
    36.6613 77.80 6053.00 5969.89
    36.6787 78.68 6191.00 6257.89
    36.6962 79.74 6359.00 6523.13
    36.7136 82.18 6754.00 6735.63
    36.7311 82.64 6830.00 6869.92
    36.7485 83.41 6957.00 6920.18
    36.7659 82.99 6887.00 6898.60
    36.7834 83.41 6957.00 6825.96
    36.8008 82.75 6848.00 6719.86
    36.8183 81.60 6659.00 6594.60
    36.8357 81.48 6639.00 6460.92
    36.8531 80.34 6455.00 6334.36
    36.8706 79.31 6290.00 6229.06
    36.8880 80.47 6476.00 6159.04
    36.9054 79.25 6281.00 6129.05
    36.9229 79.06 6250.00 6135.67
    36.9403 79.67 6348.00 6165.08
    36.9578 78.78 6207.00 6193.78
    36.9752 80.24 6438.00 6206.88
    36.9926 79.20 6272.00 6188.54
    37.0101 78.80 6210.00 6135.80
    37.0275 78.73 6199.00 6052.10
    37.0450 77.08 5941.00 5941.27
    37.0624 76.20 5807.00 5806.50
    37.0798 75.21 5656.00 5650.83
    37.0973 74.59 5563.00 5480.89
    37.1147 72.54 5262.00 5305.85
    37.1321 71.72 5144.00 5137.14
    37.1496 69.68 4856.00 4977.27
    37.1670 69.91 4888.00 4833.74
    37.1845 68.98 4758.00 4707.49
    37.2019 67.51 4557.00 4600.11
    37.2193 67.50 4556.00 4511.26
    37.2368 66.21 4384.00 4439.66
    37.2542 66.20 4382.00 4383.50
    37.2717 65.58 4301.00 4340.88
    37.2891 65.35 4271.00 4309.62
    37.3065 64.89 4211.00 4289.43
    37.3240 64.46 4155.00 4279.00
    37.3414 65.84 4335.00 4278.01
    37.3588 65.55 4297.00 4286.61
    37.3763 64.64 4178.00 4305.24
    37.3937 66.28 4393.00 4334.14
    37.4112 65.21 4253.00 4371.59
    37.4286 65.75 4323.00 4422.47
    37.4460 65.77 4326.00 4482.85
    37.4635 66.58 4433.00 4549.99
    37.4809 66.48 4420.00 4619.06
    37.4984 67.19 4514.00 4682.97
    37.5158 66.24 4388.00 4732.14
    37.5332 66.26 4391.00 4761.81
    37.5507 67.19 4515.00 4764.63
    37.5681 68.23 4655.00 4748.95
    37.5855 67.25 4522.00 4716.20
    37.6030 66.87 4472.00 4670.78
    37.6204 66.06 4364.00 4615.46
    37.6379 66.15 4376.00 4550.84
    37.6553 65.76 4325.00 4482.86
    37.6727 65.91 4344.00 4413.71
    37.6902 64.62 4176.00 4348.34
    37.7076 65.25 4257.00 4287.70
    37.7251 63.55 4038.00 4234.47
    37.7425 64.21 4123.00 4189.24
    37.7599 63.06 3976.00 4151.78
    37.7774 63.37 4016.00 4121.39
    37.7948 63.66 4053.00 4097.67
    37.8122 62.79 3943.00 4080.21
    37.8297 62.87 3953.00 4065.45
    37.8471 62.98 3966.00 4054.08
    37.8646 63.02 3971.00 4045.39
    37.8820 62.07 3853.00 4038.80
    37.8994 61.49 3781.00 4034.65
    37.9169 63.77 4067.00 4031.15
    37.9343 62.19 3868.00 4028.83
    37.9518 63.13 3986.00 4027.57
    37.9692 62.89 3955.00 4027.34
    37.9866 62.86 3951.00 4028.13
    38.0041 62.61 3920.00 4030.01
    38.0215 63.44 4025.00 4033.11
    38.0390 62.64 3924.00 4037.62
    38.0564 62.50 3906.00 4043.86
    38.0738 62.65 3925.00 4058.22
    38.0913 61.93 3835.00 4069.46
    38.1087 62.65 3925.00 4084.17
    38.1261 62.99 3968.00 4103.28
    38.1436 63.55 4038.00 4127.85
    38.1610 63.66 4052.00 4159.03
    38.1785 63.19 3993.00 4200.84
    38.1959 64.36 4142.00 4248.48
    38.2133 64.46 4155.00 4305.39
    38.2308 65.41 4279.00 4371.50
    38.2482 66.24 4388.00 4445.73
    38.2657 67.34 4535.00 4525.60
    38.2831 67.35 4536.00 4606.98
    38.3005 67.62 4573.00 4680.37
    38.3180 68.23 4655.00 4750.01
    38.3354 68.49 4691.00 4809.06
    38.3528 69.60 4844.00 4858.69
    38.3703 69.15 4782.00 4901.94
    38.3877 69.27 4798.00 4941.06
    38.4052 70.72 5002.00 4973.85
    38.4226 69.51 4832.00 5001.94
    38.4400 69.46 4825.00 5020.26
    38.4575 69.79 4870.00 5027.71
    38.4749 70.72 5002.00 5026.74
    38.4924 69.46 4824.00 5023.27
    38.5098 69.68 4855.00 5024.75
    38.5272 70.07 4910.00 5037.53
    38.5447 70.33 4946.00 5065.53
    38.5621 69.01 4762.00 5109.21
    38.5796 69.64 4850.00 5171.27
    38.5970 71.51 5113.00 5248.26
    38.6144 71.29 5082.00 5335.02
    38.6319 72.75 5293.00 5421.56
    38.6493 73.40 5388.00 5494.29
    38.6667 74.71 5582.00 5542.23
    38.6842 73.30 5373.00 5553.42
    38.7016 72.76 5294.00 5526.84
    38.7191 73.07 5339.00 5467.64
    38.7365 72.52 5259.00 5383.24
    38.7539 71.13 5060.00 5280.29
    38.7714 70.79 5011.00 5162.73
    38.7888 69.56 4838.00 5034.33
    38.8063 67.64 4575.00 4900.37
    38.8237 66.99 4487.00 4767.45
    38.8411 65.60 4304.00 4641.95
    38.8586 65.25 4257.00 4528.62
    38.8760 63.92 4086.00 4430.02
    38.8934 63.11 3983.00 4346.88
    38.9109 63.22 3997.00 4278.66
    38.9283 63.80 4071.00 4224.04
    38.9458 62.23 3873.00 4181.33
    38.9632 62.37 3890.00 4148.73
    38.9806 62.14 3861.00 4126.51
    38.9981 62.06 3851.00 4109.31
    39.0155 62.62 3921.00 4097.82
    39.0329 61.98 3841.00 4091.14
    39.0504 62.55 3912.00 4088.71
    39.0678 62.15 3863.00 4090.29
    39.0853 62.90 3957.00 4096.89
    39.1027 62.25 3875.00 4106.98
    39.1201 62.47 3902.00 4122.16
    39.1376 63.50 4032.00 4142.25
    39.1550 62.84 3949.00 4170.66
    39.1725 63.47 4028.00 4207.42
    39.1899 62.94 3961.00 4253.76
    39.2073 64.55 4167.00 4310.78
    39.2248 65.85 4336.00 4378.66
    39.2422 64.78 4196.00 4458.73
    39.2597 66.50 4422.00 4549.46
    39.2771 66.32 4398.00 4648.49
    39.2945 67.97 4620.00 4752.01
    39.3120 69.24 4794.00 4855.29
    39.3294 69.01 4763.00 4954.42
    39.3468 70.43 4961.00 5047.72
    39.3643 71.05 5048.00 5135.64
    39.3817 71.02 5044.00 5224.63
    39.3992 73.31 5374.00 5300.23
    39.4166 73.14 5349.00 5363.01
    39.4340 72.53 5261.00 5406.32
    39.4515 73.27 5369.00 5426.39
    39.4689 73.74 5437.00 5425.52
    39.4864 72.75 5293.00 5415.06
    39.5038 71.68 5138.00 5402.53
    39.5212 73.27 5369.00 5396.48
    39.5387 71.44 5104.00 5409.82
    39.5561 72.34 5233.00 5446.24
    39.5735 72.53 5261.00 5515.32
    39.5910 73.24 5364.00 5624.80
    39.6084 74.90 5610.00 5780.73
    39.6259 75.33 5674.00 5985.72
    39.6433 77.30 5976.00 6235.00
    39.6607 79.64 6343.00 6516.99
    39.6782 82.99 6887.00 6810.19
    39.6956 85.53 7316.00 7083.69
    39.7130 88.40 7814.00 7301.99
    39.7305 90.82 8248.00 7434.88
    39.7479 91.11 8301.00 7469.07
    39.7654 89.15 7948.00 7411.38
    39.7828 88.40 7814.00 7280.57
    39.8002 86.72 7520.00 7095.18
    39.8177 85.65 7336.00 6867.30
    39.8351 83.00 6889.00 6604.68
    39.8526 80.78 6526.00 6316.69
    39.8700 78.98 6238.00 6017.07
    39.8874 76.79 5897.00 5722.15
    39.9049 73.32 5376.00 5446.39
    39.9223 70.59 4983.00 5199.47
    39.9397 69.69 4857.00 4985.52
    39.9572 68.05 4631.00 4807.61
    39.9746 67.07 4499.00 4667.21
    39.9921 66.14 4374.00 4554.43
    40.0095 65.73 4321.00 4469.76
    40.0269 64.59 4172.00 4410.05
    40.0444 64.55 4167.00 4371.95
    40.0618 65.23 4255.00 4354.03
    40.0793 65.12 4240.00 4354.77
    40.0967 64.07 4105.00 4371.42
    40.1141 65.57 4300.00 4402.24
    40.1316 66.08 4366.00 4445.86
    40.1490 65.67 4312.00 4499.70
    40.1665 66.26 4391.00 4559.88
    40.1839 66.90 4475.00 4620.48
    40.2013 66.89 4474.00 4675.63
    40.2188 66.94 4481.00 4717.04
    40.2362 67.81 4598.00 4739.53
    40.2536 67.28 4527.00 4741.64
    40.2711 66.76 4457.00 4725.85
    40.2885 67.01 4491.00 4695.62
    40.3060 66.04 4361.00 4655.08
    40.3234 67.40 4543.00 4608.85
    40.3408 66.06 4364.00 4557.16
    40.3583 66.12 4372.00 4502.44
    40.3757 66.54 4427.00 4448.17
    40.3931 67.02 4492.00 4397.92
    40.4106 65.64 4308.00 4355.53
    40.4280 65.64 4309.00 4325.04
    40.4455 65.51 4292.00 4307.87
    40.4629 66.49 4421.00 4305.70
    40.4803 66.96 4483.00 4319.86
    40.4978 66.63 4440.00 4351.35
    40.5152 65.52 4293.00 4400.77
    40.5326 65.79 4328.00 4468.11
    40.5501 66.87 4472.00 4552.48
    40.5675 67.79 4596.00 4651.58
    40.5850 67.90 4610.00 4761.18
    40.6024 68.59 4705.00 4874.64
    40.6198 68.93 4751.00 4982.67
    40.6373 69.62 4847.00 5074.45
    40.6547 69.67 4854.00 5140.52
    40.6722 69.82 4875.00 5176.21
    40.6896 69.33 4806.00 5183.24
    40.7070 70.86 5021.00 5167.71
    40.7245 70.05 4907.00 5136.44
    40.7419 70.24 4934.00 5094.57
    40.7593 70.61 4986.00 5045.76
    40.7768 70.60 4985.00 4993.99
    40.7942 70.87 5023.00 4945.02
    40.8117 70.42 4959.00 4906.42
    40.8291 71.39 5097.00 4886.43
    40.8465 71.13 5059.00 4893.03
    40.8640 72.46 5251.00 4933.60
    40.8814 73.22 5361.00 5015.02
    40.8989 75.01 5626.00 5143.64
    40.9163 74.93 5615.00 5325.10
    40.9337 76.36 5831.00 5563.61
    40.9512 78.32 6134.00 5861.15
    40.9686 79.89 6382.00 6215.16
    40.9860 82.63 6827.00 6620.32
    41.0035 85.77 7356.00 7060.85
    41.0209 87.54 7664.00 7512.58
    41.0384 89.53 8015.00 7942.82
    41.0558 90.70 8226.00 8315.10
    41.0732 92.29 8518.00 8598.70
    41.0907 92.53 8561.00 8779.03
    41.1081 93.58 8757.00 8854.01
    41.1255 93.44 8731.00 8834.42
    41.1430 91.95 8454.00 8728.30
    41.1604 90.68 8223.00 8544.58
    41.1779 90.38 8169.00 8294.91
    41.1953 88.18 7776.00 7988.32
    41.2127 86.59 7498.00 7641.00
    41.2302 84.57 7152.00 7270.79
    41.2476 82.05 6732.00 6893.42
    41.2651 79.03 6246.00 6524.30
    41.2825 76.92 5916.00 6177.71
    41.2999 76.02 5779.00 5860.29
    41.3174 73.08 5341.00 5578.38
    41.3348 72.86 5308.00 5332.62
    41.3522 70.36 4950.00 5122.63
    41.3697 69.11 4776.00 4946.72
    41.3871 69.17 4785.00 4797.80
    41.4046 67.12 4505.00 4684.92
    41.4220 67.45 4550.00 4600.30
    41.4394 66.57 4432.00 4542.17
    41.4569 66.29 4395.00 4509.30
    41.4743 65.68 4314.00 4501.26
    41.4918 66.42 4412.00 4515.78
    41.5092 65.70 4316.00 4559.41
    41.5266 67.31 4531.00 4630.65
    41.5441 67.32 4532.00 4730.76
    41.5615 68.21 4653.00 4860.19
    41.5789 69.22 4792.00 5017.93
    41.5964 71.39 5097.00 5200.62
    41.6138 73.30 5373.00 5401.71
    41.6313 75.15 5648.00 5609.44
    41.6487 76.95 5921.00 5807.96
    41.6661 79.04 6247.00 5977.99
    41.6836 80.08 6413.00 6101.74
    41.7010 80.70 6512.00 6168.99
    41.7185 79.96 6394.00 6183.57
    41.7359 78.45 6154.00 6152.29
    41.7533 77.74 6044.00 6080.06
    41.7708 77.91 6070.00 5982.77
    41.7882 76.09 5789.00 5853.40
    41.8056 74.83 5600.00 5698.72
    41.8231 74.34 5526.00 5523.61
    41.8405 72.48 5253.00 5336.76
    41.8580 70.87 5022.00 5148.53
    41.8754 69.70 4858.00 4967.83
    41.8928 68.31 4666.00 4800.59
    41.9103 67.07 4498.00 4648.56
    41.9277 65.75 4323.00 4514.95
    41.9452 64.71 4187.00 4398.31
    41.9626 65.05 4232.00 4297.84
    41.9800 63.40 4019.00 4212.82
    41.9975 63.67 4054.00 4141.33
    42.0149 63.66 4053.00 4081.45
    42.0323 61.85 3825.00 4032.62
    42.0498 62.88 3954.00 3992.51
    42.0672 61.68 3805.00 3959.57
    42.0847 61.96 3839.00 3932.57
    42.1021 61.11 3735.00 3910.68
    42.1195 61.18 3743.00 3891.99
    42.1370 61.47 3778.00 3876.28
    42.1544 60.75 3691.00 3862.99
    42.1719 60.67 3681.00 3851.64
    42.1893 60.15 3618.00 3841.89
    42.2067 60.13 3616.00 3833.82
    42.2242 61.42 3773.00 3826.51
    42.2416 59.98 3598.00 3820.15
    42.2590 61.77 3816.00 3814.64
    42.2765 61.60 3795.00 3809.87
    42.2939 61.29 3757.00 3805.84
    42.3114 60.80 3697.00 3802.39
    42.3288 60.93 3713.00 3799.48
    42.3462 60.62 3675.00 3795.37
    42.3637 60.73 3688.00 3793.68
    42.3811 60.74 3689.00 3792.70
    42.3986 61.77 3815.00 3792.08
    42.4160 60.97 3717.00 3791.99
    42.4334 60.26 3631.00 3792.45
    42.4509 60.80 3697.00 3792.60
    42.4683 61.09 3732.00 3794.27
    42.4857 61.06 3728.00 3796.59
    42.5032 61.14 3738.00 3799.68
    42.5206 60.42 3650.00 3803.44
    42.5381 60.83 3700.00 3808.05
    42.5555 60.61 3673.00 3813.64
    42.5729 61.06 3728.00 3820.38
    42.5904 60.92 3711.00 3828.51
    42.6078 61.13 3737.00 3838.34
    42.6253 59.91 3589.00 3850.33
    42.6427 62.29 3880.00 3865.09
    42.6601 61.45 3776.00 3883.43
    42.6776 61.55 3788.00 3906.38
    42.6950 61.26 3753.00 3935.23
    42.7124 62.15 3862.00 3971.46
    42.7299 62.24 3874.00 4016.68
    42.7473 62.26 3876.00 4072.44
    42.7648 63.27 4003.00 4134.86
    42.7822 63.21 3996.00 4216.29
    42.7996 64.68 4183.00 4311.22
    42.8171 65.10 4238.00 4418.91
    42.8345 66.78 4460.00 4534.90
    42.8520 66.87 4471.00 4658.97
    42.8694 68.64 4711.00 4784.03
    42.8868 70.74 5004.00 4894.91
    42.9043 70.17 4924.00 4990.29
    42.9217 70.97 5037.00 5058.06
    42.9391 71.41 5099.00 5096.98
    42.9566 70.11 4915.00 5110.41
    42.9740 71.84 5161.00 5101.82
    42.9915 69.81 4873.00 5075.63
    43.0089 69.85 4879.00 5034.89
    43.0263 69.96 4894.00 4981.76
    43.0438 70.28 4939.00 4918.67
    43.0612 68.90 4747.00 4850.77
    43.0787 67.95 4617.00 4783.60
    43.0961 67.33 4534.00 4723.52
    43.1135 68.61 4708.00 4676.82
    43.1310 67.25 4523.00 4647.85
    43.1484 67.39 4541.00 4641.70
    43.1658 68.31 4666.00 4663.01
    43.1833 67.84 4602.00 4716.69
    43.2007 69.53 4834.00 4807.84
    43.2182 70.09 4912.00 4941.60
    43.2356 71.30 5083.00 5122.74
    43.2530 72.14 5204.00 5354.28
    43.2705 73.89 5459.00 5637.67
    43.2879 76.57 5863.00 5972.47
    43.3054 77.22 5963.00 6348.67
    43.3228 79.71 6354.00 6754.78
    43.3402 83.70 7006.00 7170.39
    43.3577 84.29 7105.00 7568.13
    43.3751 87.63 7679.00 7916.52
    43.3925 88.50 7833.00 8185.62
    43.4100 89.03 7926.00 8350.80
    43.4274 90.48 8187.00 8408.04
    43.4449 90.62 8212.00 8360.96
    43.4623 89.68 8043.00 8222.48
    43.4797 87.57 7668.00 8012.65
    43.4972 86.38 7461.00 7747.96
    43.5146 85.24 7266.00 7439.60
    43.5320 83.58 6986.00 7101.89
    43.5495 81.14 6584.00 6747.31
    43.5669 80.47 6475.00 6387.98
    43.5844 77.50 6006.00 6040.25
    43.6018 75.90 5761.00 5717.67
    43.6192 73.66 5426.00 5429.43
    43.6367 72.63 5275.00 5180.39
    43.6541 70.89 5025.00 4972.44
    43.6716 69.15 4782.00 4803.88
    43.6890 68.98 4758.00 4671.33
    43.7064 67.29 4528.00 4570.19
    43.7239 68.11 4639.00 4495.27
    43.7413 66.00 4356.00 4441.47
    43.7587 65.89 4341.00 4404.30
    43.7762 66.23 4386.00 4380.10
    43.7936 64.77 4195.00 4365.80
    43.8111 65.91 4344.00 4358.45
    43.8285 66.19 4381.00 4354.76
    43.8459 65.94 4348.00 4352.32
    43.8634 65.55 4297.00 4345.32
    43.8808 65.05 4232.00 4332.62
    43.8983 66.20 4382.00 4313.59
    43.9157 65.31 4265.00 4289.10
    43.9331 65.19 4250.00 4260.66
    43.9506 66.42 4412.00 4229.60
    43.9680 64.54 4166.00 4207.31
    43.9854 64.82 4201.00 4173.33
    44.0029 64.02 4099.00 4138.79
    44.0203 63.38 4017.00 4104.80
    44.0378 63.79 4069.00 4072.66
    44.0552 64.08 4106.00 4043.53
    44.0726 63.34 4012.00 4018.14
    44.0901 62.98 3966.00 3996.73
    44.1075 63.91 4084.00 3979.07
    44.1249 63.25 4000.00 3964.57
    44.1424 62.68 3929.00 3952.37
    44.1598 63.84 4075.00 3941.57
    44.1773 61.94 3836.00 3931.45
    44.1947 64.44 4152.00 3921.76
    44.2121 62.71 3933.00 3912.62
    44.2296 62.78 3941.00 3904.35
    44.2470 62.97 3965.00 3898.83
    44.2645 63.04 3974.00 3893.21
    44.2819 61.88 3829.00 3889.31
    44.2993 62.43 3897.00 3887.57
    44.3168 62.19 3867.00 3888.74
    44.3342 62.16 3864.00 3893.89
    44.3516 62.55 3912.00 3905.00
    44.3691 62.20 3869.00 3922.01
    44.3865 63.01 3970.00 3947.08
    44.4040 62.47 3902.00 3981.62
    44.4214 62.81 3945.00 4026.92
    44.4388 62.68 3929.00 4083.95
    44.4563 64.51 4161.00 4153.15
    44.4737 65.18 4248.00 4236.31
    44.4911 64.98 4223.00 4327.96
    44.5086 66.64 4441.00 4427.27
    44.5260 66.27 4392.00 4529.66
    44.5435 67.45 4549.00 4628.62
    44.5609 68.40 4679.00 4716.24
    44.5783 68.53 4697.00 4784.53
    44.5958 69.40 4816.00 4829.35
    44.6132 69.20 4788.00 4845.60
    44.6306 68.98 4758.00 4837.50
    44.6481 68.72 4722.00 4810.02
    44.6655 68.59 4705.00 4766.66
    44.6830 68.14 4643.00 4714.56
    44.7004 67.65 4576.00 4654.37
    44.7178 67.38 4540.00 4588.07
    44.7353 66.10 4369.00 4519.10
    44.7527 67.49 4555.00 4451.19
    44.7702 66.33 4400.00 4388.62
    44.7876 64.68 4183.00 4334.15
    44.8050 66.42 4412.00 4292.48
    44.8225 65.08 4235.00 4264.14
    44.8399 64.85 4206.00 4249.58
    44.8573 65.64 4308.00 4248.76
    44.8748 65.28 4261.00 4260.69
    44.8922 65.78 4327.00 4284.09
    44.9097 65.37 4273.00 4317.50
    44.9271 66.73 4453.00 4360.16
    44.9445 66.53 4426.00 4411.87
    44.9620 66.66 4444.00 4473.38
    44.9794 67.59 4568.00 4545.78
    44.9969 68.29 4664.00 4630.92
    45.0143 68.16 4646.00 4725.76
    45.0317 69.86 4880.00 4829.30
    45.0492 70.68 4996.00 4937.64
    45.0666 71.42 5101.00 5045.31
    45.0840 73.99 5475.00 5146.00
    45.1015 73.66 5426.00 5234.16
    45.1189 74.14 5497.00 5309.56
    45.1364 73.72 5435.00 5367.40
    45.1538 74.64 5571.00 5413.04
    45.1712 73.78 5444.00 5453.01
    45.1887 75.09 5638.00 5482.91
    45.2061 74.32 5523.00 5510.42
    45.2235 74.03 5480.00 5526.55
    45.2410 73.70 5432.00 5526.82
    45.2584 73.95 5469.00 5506.79
    45.2759 73.08 5341.00 5465.91
    45.2933 71.68 5138.00 5409.32
    45.3107 72.26 5221.00 5338.81
    45.3282 71.75 5148.00 5264.60
    45.3456 71.10 5055.00 5189.37
    45.3631 71.87 5165.00 5120.85
    45.3805 71.43 5102.00 5055.11
    45.3979 70.61 4986.00 5004.64
    45.4154 70.64 4990.00 4963.59
    45.4328 70.63 4988.00 4942.69
    45.4502 71.79 5154.00 4948.30
    45.4677 72.31 5229.00 4988.80
    45.4851 72.90 5315.00 5067.30
    45.5026 73.63 5421.00 5191.22
    45.5200 74.11 5492.00 5364.78
    45.5374 75.37 5680.00 5590.89
    45.5549 77.22 5963.00 5869.05
    45.5723 77.86 6062.00 6195.11
    45.5898 80.65 6504.00 6559.99
    45.6072 82.76 6849.00 6948.26
    45.6246 85.24 7265.00 7337.25
    45.6421 86.88 7548.00 7697.03
    45.6595 89.44 8000.00 7994.38
    45.6769 90.59 8207.00 8201.67
    45.6944 91.68 8405.00 8302.77
    45.7118 92.91 8632.00 8299.71
    45.7293 92.84 8619.00 8208.26
    45.7467 92.07 8476.00 8048.76
    45.7641 90.83 8251.00 7838.11
    45.7816 89.14 7946.00 7588.28
    45.7990 85.38 7289.00 7303.26
    45.8164 84.45 7132.00 6992.14
    45.8339 83.40 6956.00 6666.72
    45.8513 81.27 6605.00 6342.17
    45.8688 79.08 6253.00 6033.94
    45.8862 76.14 5797.00 5754.84
    45.9036 75.23 5660.00 5515.11
    45.9211 73.61 5419.00 5316.90
    45.9385 71.61 5128.00 5163.40
    45.9560 71.76 5149.00 5053.07
    45.9734 69.55 4837.00 4983.53
    45.9908 70.18 4925.00 4950.05
    46.0083 69.38 4813.00 4946.61
    46.0257 70.73 5003.00 4965.83
    46.0432 71.10 5055.00 4999.26
    46.0606 71.59 5125.00 5038.06
    46.0780 71.97 5179.00 5074.46
    46.0955 72.15 5206.00 5103.86
    46.1129 71.57 5122.00 5125.61
    46.1303 73.03 5334.00 5142.78
    46.1478 71.96 5178.00 5160.23
    46.1652 71.37 5093.00 5182.40
    46.1827 71.48 5109.00 5212.04
    46.2001 72.03 5188.00 5250.13
    46.2175 72.51 5257.00 5296.36
    46.2350 72.47 5252.00 5349.47
    46.2524 73.74 5437.00 5406.94
    46.2699 74.65 5573.00 5464.15
    46.2873 75.16 5649.00 5514.55
    46.3047 76.20 5807.00 5548.36
    46.3222 75.00 5625.00 5558.41
    46.3396 75.19 5654.00 5540.80
    46.3570 75.73 5735.00 5496.72
    46.3745 75.08 5637.00 5431.01
    46.3919 74.53 5555.00 5349.73
    46.4094 73.18 5355.00 5259.75
    46.4268 72.92 5317.00 5160.21
    46.4442 72.48 5254.00 5051.61
    46.4617 70.90 5027.00 4937.29
    46.4791 70.08 4911.00 4820.34
    46.4965 69.61 4846.00 4705.23
    46.5140 68.03 4628.00 4595.69
    46.5314 67.23 4520.00 4497.12
    46.5489 66.68 4446.00 4411.48
    46.5663 66.71 4450.00 4340.46
    46.5837 66.76 4457.00 4285.07
    46.6012 66.13 4373.00 4245.87
    46.6186 66.23 4387.00 4223.26
    46.6361 65.89 4342.00 4217.65
    46.6535 67.11 4504.00 4229.59
    46.6709 66.31 4397.00 4259.85
    46.6884 66.79 4461.00 4309.33
    46.7058 67.16 4510.00 4379.03
    46.7232 68.23 4656.00 4469.82
    46.7407 68.73 4724.00 4581.75
    46.7581 69.61 4846.00 4715.29
    46.7756 69.74 4864.00 4868.53
    46.7930 71.08 5052.00 5038.30
    46.8104 73.52 5405.00 5219.50
    46.8279 73.97 5472.00 5404.80
    46.8453 75.14 5646.00 5585.18
    46.8628 75.40 5685.00 5751.04
    46.8802 75.28 5667.00 5894.77
    46.8976 77.50 6007.00 6011.73
    46.9151 77.97 6079.00 6102.17
    46.9325 78.59 6177.00 6169.76
    46.9499 79.22 6276.00 6226.60
    46.9674 78.67 6189.00 6281.15
    46.9848 79.86 6377.00 6342.62
    47.0023 79.69 6350.00 6418.43
    47.0197 79.93 6388.00 6514.16
    47.0371 80.92 6548.00 6633.66
    47.0546 81.87 6702.00 6778.41
    47.0720 81.98 6720.00 6949.37
    47.0894 82.81 6857.00 7140.09
    47.1069 83.07 6900.00 7343.71
    47.1243 84.28 7103.00 7545.87
    47.1418 85.56 7320.00 7732.02
    47.1592 88.06 7754.00 7890.21
    47.1766 88.76 7878.00 8010.89
    47.1941 90.15 8127.00 8087.06
    47.2115 91.29 8334.00 8111.45
    47.2289 91.40 8354.00 8078.70
    47.2464 91.13 8304.00 7984.37
    47.2638 90.65 8218.00 7830.29
    47.2813 90.21 8138.00 7625.30
    47.2987 88.98 7917.00 7382.24
    47.3161 86.78 7530.00 7114.67
    47.3336 84.94 7215.00 6834.19
    47.3510 84.02 7060.00 6549.48
    47.3685 82.05 6733.00 6267.48
    47.3859 80.82 6532.00 5995.11
    47.4033 78.06 6093.00 5739.39
    47.4208 76.19 5805.00 5507.52
    47.4382 74.38 5532.00 5305.29
    47.4556 72.48 5253.00 5136.61
    47.4731 71.67 5137.00 5003.24
    47.4905 70.48 4968.00 4905.31
    47.5080 69.55 4837.00 4841.62
    47.5254 69.27 4798.00 4803.96
    47.5428 69.75 4865.00 4802.58
    47.5603 69.12 4778.00 4828.00
    47.5777 68.59 4705.00 4875.59
    47.5951 68.79 4732.00 4939.63
    47.6126 69.99 4898.00 5012.77
    47.6300 69.84 4877.00 5086.05
    47.6475 70.62 4987.00 5146.75
    47.6649 71.31 5085.00 5192.34
    47.6823 70.99 5039.00 5213.85
    47.6998 70.87 5023.00 5209.26
    47.7172 70.57 4980.00 5180.60
    47.7346 70.69 4997.00 5132.16
    47.7521 69.71 4860.00 5068.57
    47.7695 69.86 4880.00 4993.48
    47.7870 70.51 4971.00 4909.77
    47.8044 69.53 4835.00 4818.58
    47.8218 68.75 4727.00 4722.65
    47.8393 68.99 4760.00 4625.21
    47.8567 67.71 4584.00 4530.12
    47.8741 67.09 4501.00 4441.33
    47.8916 67.75 4590.00 4362.29
    47.9090 66.09 4368.00 4296.03
    47.9265 66.43 4413.00 4244.27
    47.9439 66.28 4393.00 4207.57
    47.9613 66.87 4472.00 4190.29
    47.9788 66.09 4368.00 4192.38
    47.9962 66.66 4444.00 4215.32
    48.0137 66.65 4442.00 4260.59
    48.0311 66.99 4487.00 4329.60
    48.0485 68.52 4695.00 4423.40
    48.0660 68.95 4754.00 4541.87
    48.0834 69.21 4790.00 4685.92
    48.1008 70.29 4941.00 4852.85
    48.1183 71.21 5071.00 5038.74
    48.1357 70.41 4958.00 5237.10
    48.1532 73.25 5366.00 5438.53
    48.1706 74.36 5529.00 5630.52
    48.1880 74.62 5568.00 5796.36
    48.2055 74.91 5611.00 5926.41
    48.2229 75.49 5698.00 6007.77
    48.2404 75.60 5716.00 6036.55
    48.2578 75.32 5673.00 6016.03
    48.2752 75.11 5642.00 5954.28
    48.2927 74.95 5618.00 5860.56
    48.3101 74.46 5545.00 5741.03
    48.3275 74.60 5565.00 5602.61
    48.3450 73.51 5403.00 5447.22
    48.3624 72.58 5268.00 5278.20
    48.3799 71.90 5169.00 5100.49
    48.3973 70.79 5011.00 4920.17
    48.4147 70.49 4969.00 4743.91
    48.4322 69.10 4775.00 4577.39
    48.4496 67.87 4607.00 4424.64
    48.4670 67.72 4586.00 4287.99
    48.4845 65.73 4320.00 4168.24
    48.5019 65.61 4305.00 4065.33
    48.5194 65.34 4269.00 3978.03
    48.5368 64.54 4165.00 3905.51
    48.5542 63.25 4001.00 3845.15
    48.5717 61.63 3798.00 3795.59
    48.5891 63.20 3994.00 3755.27
    48.6066 61.84 3824.00 3722.20
    48.6240 62.33 3885.00 3695.10
    48.6414 60.35 3642.00 3672.75
    48.6589 59.85 3582.00 3654.12
    48.6763 61.14 3738.00 3638.42
    48.6937 61.35 3764.00 3625.02
    48.7112 59.91 3589.00 3613.45
    48.7286 60.33 3640.00 3603.68
    48.7461 59.84 3581.00 3593.65
    48.7635 59.48 3538.00 3585.79
    48.7809 59.58 3550.00 3578.81
    48.7984 59.67 3561.00 3571.03
    48.8158 59.47 3537.00 3565.72
    48.8332 60.70 3685.00 3561.12
    48.8507 58.97 3478.00 3557.37
    48.8681 59.90 3588.00 3553.58
    48.8856 60.42 3651.00 3551.04
    48.9030 59.87 3584.00 3549.16
    48.9204 59.41 3529.00 3547.07
    48.9379 59.46 3536.00 3546.51
    48.9553 58.47 3419.00 3546.51
    48.9728 58.57 3431.00 3547.01
    48.9902 58.35 3405.00 3547.88
    49.0076 59.16 3500.00 3548.49
    49.0251 59.74 3569.00 3549.49
    49.0425 60.21 3625.00 3547.37
    49.0599 58.78 3455.00 3547.74
    49.0774 60.28 3634.00 3547.40
    49.0948 59.70 3564.00 3546.28
    49.1123 59.52 3543.00 3544.38
    49.1297 58.53 3426.00 3538.46
    49.1471 60.37 3645.00 3535.72
    49.1646 59.74 3569.00 3533.03
    49.1820 59.97 3597.00 3529.87
    49.1995 59.98 3598.00 3526.52
    49.2169 58.07 3372.00 3523.03
    49.2343 59.86 3583.00 3519.47
    49.2518 59.19 3503.00 3514.38
    49.2692 59.29 3515.00 3511.12
    49.2866 59.33 3520.00 3508.98
    49.3041 59.15 3499.00 3506.37
    49.3215 58.67 3442.00 3504.17
    49.3390 58.33 3402.00 3502.42
    49.3564 57.81 3342.00 3501.14
    49.3738 59.57 3548.00 3500.53
    49.3913 60.17 3620.00 3500.24
    49.4087 57.63 3321.00 3500.36
    49.4262 59.08 3490.00 3501.21
    49.4436 59.04 3486.00 3502.72
    49.4610 58.90 3469.00 3505.02
    49.4785 59.35 3523.00 3508.24
    49.4959 59.35 3522.00 3512.67
    49.5133 59.21 3506.00 3518.34
    49.5308 59.61 3553.00 3525.58
    49.5482 59.53 3544.00 3534.58
    49.5657 59.03 3484.00 3545.68
    49.5831 59.42 3531.00 3557.50
    49.6005 59.92 3591.00 3573.25
    49.6180 59.81 3577.00 3590.86
    49.6354 61.47 3779.00 3611.02
    49.6528 59.94 3593.00 3632.82
    49.6703 59.11 3494.00 3656.41
    49.6877 60.16 3619.00 3678.92
    49.7052 59.86 3583.00 3699.10
    49.7226 60.98 3719.00 3716.95
    49.7400 60.37 3644.00 3730.04
    49.7575 60.71 3686.00 3737.90
    49.7749 60.56 3667.00 3740.15
    49.7924 60.39 3647.00 3737.35
    49.8098 60.71 3686.00 3731.11
    49.8272 61.09 3732.00 3721.13
    49.8447 60.37 3645.00 3708.75
    49.8621 59.57 3549.00 3694.38
    49.8795 59.50 3540.00 3678.30
    49.8970 60.29 3635.00 3660.84
    49.9144 59.89 3587.00 3642.51
    49.9319 61.02 3724.00 3625.43
    49.9493 59.83 3580.00 3607.42
    49.9667 60.34 3641.00 3590.52
    49.9842 59.26 3512.00 3575.19
    50.0016 59.19 3503.00 3561.69
    50.0190 59.61 3553.00 3550.17
    50.0365 59.56 3547.00 3541.79
    50.0539 59.08 3491.00 3534.27
    50.0714 59.67 3561.00 3528.64
    50.0888 59.58 3550.00 3524.83
    50.1062 59.32 3519.00 3522.74
    50.1237 59.23 3508.00 3523.37
    50.1411 58.16 3383.00 3521.65
    50.1585 58.88 3467.00 3524.90
    50.1760 59.09 3492.00 3531.03
    50.1934 59.71 3565.00 3538.22
    50.2109 58.03 3368.00 3548.76
    50.2283 59.41 3530.00 3560.62
    50.2457 60.13 3616.00 3574.84
    50.2632 59.30 3517.00 3592.03
    50.2806 59.90 3588.00 3610.48
    50.2980 59.94 3593.00 3633.06
    50.3155 60.84 3702.00 3658.65
    50.3329 60.48 3658.00 3685.23
    50.3504 60.90 3709.00 3712.44
    50.3678 60.03 3603.00 3740.24
    50.3852 60.70 3685.00 3765.53
    50.4027 61.11 3734.00 3787.94
    50.4201 60.89 3708.00 3806.30
    50.4375 60.51 3661.00 3819.76
    50.4550 62.08 3854.00 3828.04
    50.4724 62.14 3861.00 3831.51
    50.4899 61.68 3805.00 3833.05
    50.5073 60.82 3699.00 3829.99
    50.5247 60.46 3656.00 3825.38
    50.5422 61.30 3758.00 3822.28
    50.5596 62.12 3859.00 3817.12
    50.5771 61.44 3775.00 3812.48
    50.5945 60.89 3708.00 3808.77
    50.6119 61.53 3786.00 3807.03
    50.6294 61.44 3775.00 3806.20
    50.6468 60.67 3681.00 3806.95
    50.6642 59.96 3595.00 3808.93
    50.6817 62.12 3859.00 3811.37
    50.6991 62.03 3848.00 3813.28
    50.7166 61.59 3793.00 3813.69
    50.7340 61.68 3804.00 3812.01
    50.7514 61.55 3788.00 3808.19
    50.7689 62.09 3855.00 3802.73
    50.7863 61.75 3813.00 3796.51
    50.8037 62.35 3887.00 3789.99
    50.8212 61.01 3722.00 3783.91
    50.8386 62.19 3868.00 3778.76
    50.8561 62.39 3893.00 3775.03
    50.8735 61.95 3838.00 3773.42
    50.8909 61.68 3804.00 3774.93
    50.9084 62.03 3848.00 3780.92
    50.9258 61.66 3802.00 3792.70
    50.9433 61.50 3782.00 3813.23
    50.9607 62.24 3874.00 3841.03
    50.9781 64.32 4137.00 3878.65
    50.9956 62.32 3884.00 3926.91
    51.0130 63.60 4045.00 3986.16
    51.0304 63.62 4047.00 4056.13
    51.0479 64.35 4141.00 4135.98
    51.0653 64.92 4215.00 4223.80
    51.0828 64.71 4187.00 4318.00
    51.1002 66.24 4388.00 4411.65
    51.1176 66.78 4460.00 4500.74
    51.1351 67.35 4536.00 4579.51
    51.1525 67.53 4560.00 4641.61
    51.1699 68.90 4747.00 4683.42
    51.1874 68.04 4630.00 4704.55
    51.2048 68.93 4751.00 4705.27
    51.2223 68.85 4740.00 4689.93
    51.2397 68.81 4735.00 4662.48
    51.2571 68.14 4643.00 4625.98
    51.2746 68.12 4640.00 4582.26
    51.2920 67.85 4603.00 4532.24
    51.3094 66.55 4429.00 4476.65
    51.3269 67.76 4592.00 4418.26
    51.3443 66.64 4441.00 4355.67
    51.3618 65.30 4264.00 4292.65
    51.3792 64.75 4192.00 4231.42
    51.3966 65.10 4238.00 4174.03
    51.4141 64.35 4141.00 4122.21
    51.4315 64.85 4206.00 4077.47
    51.4490 63.80 4070.00 4042.74
    51.4664 64.02 4099.00 4015.42
    51.4838 63.17 3990.00 3998.22
    51.5013 63.31 4008.00 3990.36
    51.5187 63.70 4058.00 3992.37
    51.5362 64.02 4098.00 4004.14
    51.5536 63.44 4025.00 4025.50
    51.5710 64.01 4097.00 4056.15
    51.5885 64.51 4161.00 4096.44
    51.6059 64.95 4218.00 4143.75
    51.6233 64.37 4144.00 4197.60
    51.6408 65.76 4324.00 4256.11
    51.6582 66.72 4451.00 4316.97
    51.6757 66.96 4483.00 4377.73
    51.6931 68.22 4654.00 4436.41
    51.7105 68.26 4659.00 4492.11
    51.7280 68.29 4663.00 4545.46
    51.7454 69.15 4782.00 4600.49
    51.7628 67.64 4575.00 4655.49
    51.7803 69.13 4779.00 4714.83
    51.7977 68.96 4756.00 4779.95
    51.8152 70.22 4931.00 4851.36
    51.8326 69.61 4846.00 4928.87
    51.8500 71.68 5138.00 5011.87
    51.8675 71.85 5163.00 5099.36
    51.8849 72.84 5306.00 5194.23
    51.9023 74.24 5511.00 5287.32
    51.9198 74.34 5526.00 5380.18
    51.9372 74.97 5621.00 5470.87
    51.9547 76.28 5818.00 5559.48
    51.9721 75.61 5717.00 5643.43
    51.9895 75.93 5765.00 5724.16
    52.0070 76.47 5847.00 5801.40
    52.0244 76.18 5804.00 5873.79
    52.0419 76.97 5925.00 5938.73
    52.0593 77.26 5969.00 5992.85
    52.0767 77.65 6029.00 6033.11
    52.0942 77.14 5951.00 6058.01
    52.1116 77.33 5980.00 6067.87
    52.1290 78.54 6168.00 6065.36
    52.1465 76.92 5917.00 6053.96
    52.1639 77.27 5971.00 6036.83
    52.1814 77.75 6045.00 6015.90
    52.1988 77.63 6026.00 5991.87
    52.2162 78.11 6101.00 5964.94
    52.2337 77.21 5961.00 5936.00
    52.2511 77.01 5930.00 5907.82
    52.2685 76.09 5789.00 5884.13
    52.2860 76.24 5813.00 5869.51
    52.3034 76.25 5814.00 5868.53
    52.3209 76.06 5785.00 5884.11
    52.3383 77.32 5979.00 5915.79
    52.3557 77.54 6013.00 5961.67
    52.3732 78.33 6136.00 6017.36
    52.3906 78.87 6220.00 6077.28
    52.4080 79.84 6375.00 6134.98
    52.4255 79.72 6355.00 6185.02
    52.4429 79.98 6397.00 6220.54
    52.4604 79.56 6329.00 6239.39
    52.4778 79.54 6327.00 6239.07
    52.4952 78.87 6220.00 6218.39
    52.5127 79.39 6303.00 6176.51
    52.5301 79.25 6281.00 6113.00
    52.5476 77.97 6079.00 6028.01
    52.5650 77.13 5949.00 5923.51
    52.5824 76.07 5786.00 5801.73
    52.5999 74.90 5610.00 5669.05
    52.6173 73.40 5387.00 5527.32
    52.6347 72.88 5312.00 5382.38
    52.6522 72.99 5328.00 5238.12
    52.6696 70.77 5009.00 5097.68
    52.6870 69.22 4792.00 4963.87
    52.7045 69.18 4786.00 4839.34
    52.7219 67.42 4546.00 4726.41
    52.7394 66.91 4477.00 4628.14
    52.7568 65.93 4347.00 4546.88
    52.7742 65.72 4319.00 4482.74
    52.7917 66.00 4356.00 4437.17
    52.8091 65.84 4335.00 4410.45
    52.8266 65.19 4250.00 4402.45
    52.8440 65.44 4283.00 4412.83
    52.8614 66.73 4453.00 4440.89
    52.8789 66.81 4463.00 4486.44
    52.8963 67.04 4494.00 4547.67
    52.9137 67.97 4620.00 4623.10
    52.9312 69.37 4812.00 4710.09
    52.9486 68.81 4735.00 4804.93
    52.9661 69.50 4830.00 4902.79
    52.9835 71.30 5083.00 4997.96
    53.0009 72.14 5204.00 5084.53
    53.0184 72.48 5253.00 5157.45
    53.0358 72.81 5301.00 5214.29
    53.0532 72.48 5253.00 5252.23
    53.0707 72.39 5241.00 5274.15
    53.0881 72.72 5288.00 5285.50
    53.1056 72.70 5286.00 5286.84
    53.1230 72.15 5205.00 5284.09
    53.1404 73.21 5359.00 5280.56
    53.1579 72.59 5269.00 5278.57
    53.1753 72.93 5319.00 5279.91
    53.1927 72.87 5310.00 5284.49
    53.2102 73.20 5358.00 5296.88
    53.2276 74.56 5559.00 5316.38
    53.2451 73.76 5441.00 5343.77
    53.2625 74.08 5488.00 5378.54
    53.2799 74.74 5586.00 5420.58
    53.2974 75.27 5665.00 5469.09
    53.3148 75.72 5733.00 5522.63
    53.3323 77.41 5993.00 5577.99
    53.3497 78.22 6118.00 5632.45
    53.3671 77.71 6039.00 5679.90
    53.3846 78.19 6113.00 5714.47
    53.4020 78.66 6187.00 5731.33
    53.4194 78.33 6136.00 5727.88
    53.4369 76.59 5866.00 5705.23
    53.4543 77.43 5995.00 5666.73
    53.4718 76.03 5781.00 5617.51
    53.4892 76.93 5918.00 5562.80
    53.5066 75.09 5638.00 5507.03
    53.5241 75.12 5643.00 5453.46
    53.5415 74.41 5537.00 5404.57
    53.5589 74.42 5539.00 5362.78
    53.5764 73.90 5461.00 5330.26
    53.5938 73.07 5339.00 5309.93
    53.6113 73.42 5390.00 5304.52
    53.6287 72.53 5260.00 5316.22
    53.6461 73.69 5430.00 5346.42
    53.6636 73.53 5407.00 5395.72
    53.6810 74.05 5484.00 5464.23
    53.6984 74.09 5489.00 5552.92
    53.7159 74.06 5485.00 5660.03
    53.7333 75.01 5627.00 5785.16
    53.7508 76.69 5882.00 5928.33
    53.7682 76.60 5867.00 6085.71
    53.7856 78.92 6228.00 6249.12
    53.8031 80.12 6420.00 6410.56
    53.8205 79.91 6386.00 6560.11
    53.8380 81.26 6603.00 6688.18
    53.8554 82.48 6803.00 6786.64
    53.8728 82.40 6790.00 6849.63
    53.8903 82.36 6783.00 6873.83
    53.9077 82.59 6821.00 6858.75
    53.9251 82.07 6735.00 6805.15
    53.9426 81.25 6602.00 6716.48
    53.9600 81.35 6618.00 6598.01
    53.9775 79.46 6314.00 6454.66
    53.9949 78.48 6159.00 6295.02
    54.0123 77.74 6044.00 6123.43
    54.0298 76.71 5884.00 5944.57
    54.0472 75.09 5638.00 5762.75
    54.0647 75.64 5722.00 5581.30
    54.0821 72.74 5291.00 5404.91
    54.0995 71.77 5151.00 5237.10
    54.1170 70.94 5032.00 5082.26
    54.1344 69.99 4898.00 4940.33
    54.1518 70.19 4926.00 4817.39
    54.1693 69.52 4833.00 4711.79
    54.1867 68.76 4728.00 4623.61
    54.2042 67.25 4523.00 4550.94
    54.2216 67.96 4619.00 4491.35
    54.2390 68.09 4636.00 4443.49
    54.2565 65.89 4342.00 4403.35
    54.2739 66.18 4380.00 4368.20
    54.2913 66.24 4388.00 4339.44
    54.3088 65.77 4326.00 4314.33
    54.3262 65.49 4289.00 4293.50
    54.3437 64.69 4185.00 4276.66
    54.3611 65.25 4257.00 4264.16
    54.3785 64.56 4168.00 4257.53
    54.3960 65.25 4257.00 4254.77
    54.4134 65.43 4281.00 4257.35
    54.4308 64.73 4190.00 4265.15
    54.4483 64.92 4214.00 4278.20
    54.4657 65.28 4262.00 4296.57
    54.4832 65.95 4349.00 4319.02
    54.5006 65.76 4325.00 4346.55
    54.5180 65.48 4288.00 4376.15
    54.5355 65.25 4258.00 4409.41
    54.5529 67.04 4494.00 4444.28
    54.5704 66.54 4427.00 4480.58
    54.5878 67.45 4549.00 4518.73
    54.6052 66.91 4477.00 4558.12
    54.6227 66.79 4461.00 4601.25
    54.6401 68.09 4636.00 4647.21
    54.6575 68.45 4686.00 4693.39
    54.6750 69.97 4896.00 4738.39
    54.6924 69.36 4811.00 4778.08
    54.7099 69.26 4797.00 4808.79
    54.7273 71.22 5072.00 4827.55
    54.7447 69.73 4862.00 4832.33
    54.7622 70.03 4904.00 4825.07
    54.7796 71.00 5041.00 4807.73
    54.7970 69.87 4882.00 4784.10
    54.8145 68.54 4698.00 4758.25
    54.8319 68.93 4752.00 4733.67
    54.8493 69.42 4819.00 4713.00
    54.8668 69.27 4798.00 4698.04
    54.8842 68.34 4671.00 4691.07
    54.9017 68.29 4663.00 4691.26
    54.9191 68.61 4707.00 4700.59
    54.9365 68.90 4747.00 4720.29
    54.9540 67.85 4603.00 4750.63
    54.9714 69.05 4768.00 4791.12
    54.9888 68.91 4749.00 4839.98
    55.0063 69.98 4897.00 4894.23
    55.0237 70.94 5032.00 4949.66
    55.0412 71.22 5073.00 5002.11
    55.0586 70.28 4939.00 5044.47
    55.0760 71.40 5098.00 5072.94
    55.0935 71.81 5157.00 5084.22
    55.1109 71.52 5115.00 5075.99
    55.1284 70.29 4941.00 5052.16
    55.1458 70.51 4971.00 5013.49
    55.1632 69.65 4851.00 4964.38
    55.1807 69.49 4829.00 4906.97
    55.1981 69.33 4806.00 4844.03
    55.2155 68.99 4760.00 4775.94
    55.2330 69.02 4764.00 4702.60
    55.2504 66.75 4455.00 4625.05
    55.2679 67.54 4562.00 4545.85
    55.2853 67.14 4508.00 4465.94
    55.3027 65.76 4325.00 4386.71
    55.3202 66.88 4473.00 4310.25
    55.3376 64.71 4188.00 4238.70
    55.3550 64.74 4191.00 4169.68
    55.3725 64.75 4192.00 4106.65
    55.3899 63.67 4054.00 4051.07
    55.4074 62.79 3942.00 4000.43
    55.4248 63.96 4091.00 3956.60
    55.4422 63.09 3980.00 3920.20
    55.4597 62.79 3942.00 3891.71
    55.4771 62.72 3934.00 3868.76
    55.4945 62.96 3964.00 3851.51
    55.5120 63.54 4037.00 3841.96
    55.5294 63.64 4050.00 3839.00
    55.5469 63.42 4022.00 3844.46
    55.5643 62.90 3957.00 3857.84
    55.5817 63.90 4083.00 3879.48
    55.5992 63.43 4023.00 3909.59
    55.6166 63.48 4030.00 3950.32
    55.6341 63.68 4055.00 3997.02
    55.6515 64.27 4131.00 4050.40
    55.6689 64.42 4150.00 4108.82
    55.6864 64.56 4168.00 4171.13
    55.7038 65.68 4314.00 4234.24
    55.7212 65.55 4297.00 4295.07
    55.7387 65.92 4346.00 4350.77
    55.7561 66.26 4390.00 4397.16
    55.7736 67.69 4582.00 4431.89
    55.7910 68.18 4649.00 4452.33
    55.8084 66.97 4485.00 4459.53
    55.8259 67.57 4566.00 4453.43
    55.8433 67.19 4514.00 4435.90
    55.8607 66.43 4413.00 4408.76
    55.8782 66.78 4459.00 4374.27
    55.8956 66.40 4409.00 4334.16
    55.9131 66.51 4424.00 4289.71
    55.9305 65.73 4320.00 4241.61
    55.9479 65.02 4227.00 4189.87
    55.9654 65.68 4314.00 4139.37
    55.9828 64.78 4197.00 4089.73
    56.0003 64.88 4209.00 4042.70
    56.0177 63.79 4069.00 4000.86
    56.0351 64.51 4162.00 3962.27
    56.0526 63.44 4024.00 3933.32
    56.0700 64.16 4116.00 3912.72
    56.0874 64.06 4104.00 3901.08
    56.1049 63.95 4090.00 3897.81
    56.1223 63.53 4036.00 3904.88
    56.1398 63.91 4084.00 3921.15
    56.1572 63.29 4005.00 3946.20
    56.1746 63.17 3990.00 3980.20
    56.1921 64.38 4145.00 4020.84
    56.2095 64.16 4116.00 4068.25
    56.2269 64.55 4167.00 4119.68
    56.2444 65.57 4299.00 4174.12
    56.2618 66.42 4412.00 4229.99
    56.2793 65.39 4276.00 4286.03
    56.2967 66.07 4365.00 4341.50
    56.3141 67.47 4552.00 4396.10
    56.3316 67.42 4546.00 4449.53
    56.3490 67.58 4567.00 4501.46
    56.3664 68.86 4742.00 4551.16
    56.3839 68.83 4738.00 4594.92
    56.4013 69.04 4767.00 4630.96
    56.4188 70.16 4923.00 4655.89
    56.4362 69.61 4846.00 4667.32
    56.4536 69.64 4850.00 4664.08
    56.4711 69.83 4876.00 4646.18
    56.4885 68.62 4709.00 4615.17
    56.5060 68.51 4694.00 4573.63
    56.5234 69.04 4767.00 4524.38
    56.5408 66.61 4437.00 4469.35
    56.5583 68.15 4645.00 4410.49
    56.5757 67.49 4555.00 4348.84
    56.5931 65.97 4352.00 4285.50
    56.6106 66.63 4440.00 4221.15
    56.6280 66.22 4385.00 4156.63
    56.6455 64.96 4220.00 4093.14
    56.6629 65.29 4263.00 4031.98
    56.6803 63.85 4077.00 3973.75
    56.6978 63.69 4057.00 3920.88
    56.7152 63.31 4008.00 3873.53
    56.7326 63.39 4018.00 3832.30
    56.7501 62.10 3856.00 3797.53
    56.7675 62.63 3922.00 3770.45
    56.7850 62.74 3936.00 3749.63
    56.8024 62.05 3850.00 3735.15
    56.8198 61.88 3829.00 3727.53
    56.8373 62.51 3907.00 3726.52
    56.8547 62.06 3851.00 3732.85
    56.8721 62.90 3957.00 3746.34
    56.8896 62.07 3853.00 3765.94
    56.9070 63.44 4024.00 3794.39
    56.9244 63.35 4013.00 3830.60
    56.9419 62.68 3929.00 3874.58
    56.9593 62.42 3896.00 3926.35
    56.9768 63.18 3992.00 3985.68
    56.9942 64.38 4145.00 4052.10
    57.0116 64.01 4097.00 4125.93
    57.0291 65.52 4293.00 4203.14
    57.0465 65.51 4292.00 4284.49
    57.0640 66.66 4444.00 4367.37
    57.0814 65.57 4300.00 4449.73
    57.0988 66.76 4457.00 4529.90
    57.1163 66.51 4423.00 4606.92
    57.1337 68.24 4657.00 4680.88
    57.1511 68.76 4728.00 4752.67
    57.1686 69.99 4899.00 4823.89
    57.1860 69.48 4828.00 4894.95
    57.2035 69.96 4894.00 4966.94
    57.2209 70.16 4922.00 5038.13
    57.2383 70.21 4930.00 5106.36
    57.2558 70.84 5018.00 5172.30
    57.2732 71.09 5054.00 5234.38
    57.2906 72.37 5238.00 5292.24
    57.3081 73.18 5356.00 5347.21
    57.3255 72.71 5287.00 5401.55
    57.3430 74.14 5496.00 5457.82
    57.3604 74.77 5591.00 5517.79
    57.3778 75.33 5675.00 5581.36
    57.3953 77.22 5963.00 5646.95
    57.4127 78.41 6148.00 5713.98
    57.4301 78.26 6125.00 5778.91
    57.4476 78.87 6220.00 5839.28
    57.4650 79.93 6388.00 5893.50
    57.4825 80.53 6485.00 5941.45
    57.4999 80.55 6488.00 5984.05
    57.5173 80.34 6454.00 6022.96
    57.5348 79.61 6338.00 6060.95
    57.5522 80.11 6417.00 6099.94
    57.5696 80.39 6462.00 6142.39
    57.5871 80.93 6549.00 6187.45
    57.6045 80.22 6436.00 6235.15
    57.6220 81.01 6562.00 6283.27
    57.6394 79.63 6341.00 6327.99
    57.6568 81.30 6610.00 6364.16
    57.6743 81.47 6637.00 6386.33
    57.6917 82.14 6747.00 6389.12
    57.7092 81.37 6621.00 6368.94
    57.7266 80.27 6444.00 6326.28
    57.7440 79.60 6336.00 6260.46
    57.7615 78.59 6177.00 6176.98
    57.7789 78.34 6137.00 6080.74
    57.7963 78.11 6101.00 5976.22
    57.8138 76.45 5845.00 5867.81
    57.8312 75.84 5751.00 5754.46
    57.8487 73.67 5427.00 5637.98
    57.8661 74.55 5557.00 5518.45
    57.8835 72.49 5255.00 5396.74
    57.9010 71.19 5068.00 5272.80
    57.9184 71.13 5059.00 5149.78
    57.9358 69.62 4847.00 5028.56
    57.9533 70.17 4924.00 4912.11
    57.9707 68.56 4701.00 4802.20
    57.9882 68.23 4656.00 4702.64
    58.0056 68.00 4624.00 4615.18
    58.0230 67.14 4508.00 4541.41
    58.0405 67.60 4570.00 4482.65
    58.0579 66.48 4420.00 4439.68
    58.0753 66.29 4395.00 4415.56
    58.0928 65.40 4277.00 4405.67
    58.1102 66.35 4402.00 4412.11
    58.1277 66.66 4443.00 4433.98
    58.1451 66.78 4460.00 4471.12
    58.1625 67.99 4623.00 4523.74
    58.1800 68.20 4651.00 4586.19
    58.1974 68.68 4717.00 4657.81
    58.2149 70.19 4927.00 4734.17
    58.2323 70.21 4930.00 4811.24
    58.2497 69.82 4875.00 4884.02
    58.2672 70.15 4921.00 4947.52
    58.2846 71.75 5148.00 4997.66
    58.3020 71.59 5125.00 5030.71
    58.3195 71.40 5098.00 5045.72
    58.3369 72.16 5207.00 5043.34
    58.3544 70.52 4973.00 5025.85
    58.3718 70.84 5019.00 4996.28
    58.3892 71.30 5083.00 4957.77
    58.4067 70.52 4973.00 4912.93
    58.4241 69.67 4854.00 4863.66
    58.4415 70.43 4960.00 4813.46
    58.4590 68.78 4731.00 4759.09
    58.4764 68.62 4709.00 4703.14
    58.4939 68.58 4703.00 4648.17
    58.5113 67.40 4543.00 4595.01
    58.5287 67.34 4535.00 4545.04
    58.5462 66.75 4456.00 4500.00
    58.5636 66.85 4469.00 4459.07
    58.5810 66.26 4390.00 4422.78
    58.5985 65.91 4344.00 4390.45
    58.6159 66.55 4429.00 4360.88
    58.6334 65.74 4322.00 4333.78
    58.6508 64.88 4210.00 4308.35
    58.6682 65.87 4339.00 4286.45
    58.6857 64.56 4168.00 4267.75
    58.7031 64.40 4147.00 4253.70
    58.7205 65.21 4252.00 4244.34
    58.7380 64.63 4177.00 4240.43
    58.7554 64.83 4203.00 4241.91
    58.7729 65.01 4226.00 4248.14
    58.7903 65.05 4231.00 4258.68
    58.8077 65.28 4262.00 4272.03
    58.8252 65.54 4296.00 4287.88
    58.8426 65.21 4253.00 4304.52
    58.8601 64.66 4181.00 4320.63
    58.8775 65.08 4235.00 4334.10
    58.8949 65.64 4309.00 4343.39
    58.9124 65.82 4332.00 4347.08
    58.9298 65.60 4303.00 4344.51
    58.9472 66.14 4374.00 4335.93
    58.9647 65.90 4343.00 4322.41
    58.9821 66.38 4406.00 4305.45
    58.9995 65.80 4330.00 4286.67
    59.0170 65.93 4347.00 4268.29
    59.0344 65.21 4253.00 4249.55
    59.0519 65.04 4230.00 4232.03
    59.0693 65.24 4256.00 4216.36
    59.0867 65.57 4299.00 4203.63
    59.1042 64.93 4216.00 4194.00
    59.1216 65.08 4235.00 4188.95
    59.1390 64.02 4099.00 4189.56
    59.1565 64.57 4169.00 4197.06
    59.1739 64.98 4222.00 4211.22
    59.1914 64.24 4127.00 4232.33
    59.2088 65.92 4346.00 4259.72
    59.2262 66.29 4395.00 4292.15
    59.2437 66.96 4484.00 4327.73
    59.2611 66.02 4359.00 4364.14
    59.2785 65.41 4279.00 4398.80
    59.2960 67.09 4501.00 4429.26
    59.3134 66.96 4484.00 4453.70
    59.3309 67.98 4621.00 4470.57
    59.3483 67.47 4552.00 4481.65
    59.3657 66.92 4478.00 4487.17
    59.3832 66.26 4390.00 4488.39
    59.4006 66.43 4413.00 4486.36
    59.4180 66.90 4475.00 4481.56
    59.4355 66.39 4408.00 4473.77
    59.4529 65.86 4337.00 4462.27
    59.4704 66.27 4392.00 4446.11
    59.4878 66.26 4391.00 4424.15
    59.5052 66.39 4407.00 4396.81
    59.5227 65.07 4234.00 4364.27
    59.5401 65.06 4233.00 4329.09
    59.5576 65.51 4291.00 4292.42
    59.5750 66.39 4407.00 4256.38
    59.5924 64.90 4212.00 4222.73
    59.6099 63.55 4039.00 4193.80
    59.6273 65.52 4293.00 4169.99
    59.6447 64.96 4220.00 4152.78
    59.6622 64.95 4219.00 4142.63
    59.6796 64.68 4184.00 4140.77
    59.6971 64.78 4197.00 4147.32
    59.7145 64.88 4210.00 4164.81
    59.7319 65.40 4277.00 4192.98
    59.7494 64.95 4218.00 4232.42
    59.7668 64.78 4196.00 4282.93
    59.7842 66.13 4373.00 4345.55
    59.8017 66.23 4386.00 4419.05
    59.8191 67.21 4517.00 4502.04
    59.8366 66.78 4460.00 4593.32
    59.8540 68.62 4709.00 4689.33
    59.8714 68.80 4734.00 4788.99
    59.8889 70.84 5018.00 4889.05
    59.9063 70.54 4976.00 4987.25
    59.9237 72.24 5219.00 5081.10
    59.9412 73.22 5361.00 5168.23
    59.9586 74.50 5551.00 5247.52
    59.9761 75.07 5636.00 5318.54
    59.9935 75.81 5747.00 5378.41
    60.0109 76.60 5868.00 5426.41
    60.0284 76.67 5878.00 5462.83
    60.0458 75.95 5768.00 5489.95
    60.0633 75.89 5760.00 5508.63
    60.0807 76.05 5784.00 5522.95
    60.0981 75.95 5769.00 5536.91
    60.1156 75.23 5659.00 5553.14
    60.1330 75.87 5757.00 5575.04
    60.1504 75.94 5767.00 5605.06
    60.1679 76.21 5808.00 5643.39
    60.1853 75.80 5745.00 5690.02
    60.2028 75.39 5684.00 5743.72
    60.2202 75.97 5771.00 5804.20
    60.2376 75.50 5700.00 5868.10
    60.2551 75.60 5715.00 5933.47
    60.2725 76.35 5830.00 5997.16
    60.2899 77.21 5961.00 6055.40
    60.3074 77.96 6077.00 6103.98
    60.3248 76.96 5923.00 6138.58
    60.3423 78.04 6091.00 6155.68
    60.3597 78.49 6160.00 6153.24
    60.3771 77.52 6009.00 6131.97
    60.3946 78.13 6105.00 6094.50
    60.4120 76.75 5890.00 6044.18
    60.4294 76.71 5885.00 5985.73
    60.4469 76.82 5901.00 5923.27
    60.4643 76.12 5795.00 5859.83
    60.4818 76.26 5815.00 5797.46
    60.4992 76.01 5777.00 5737.18
    60.5166 75.41 5687.00 5679.50
    60.5341 74.09 5490.00 5624.20
    60.5515 75.10 5640.00 5574.07
    60.5689 73.71 5433.00 5527.13
    60.5864 74.21 5507.00 5482.68
    60.6038 74.21 5507.00 5442.81
    60.6213 74.14 5496.00 5405.66
    60.6387 73.45 5395.00 5370.18
    60.6561 73.36 5382.00 5335.32
    60.6736 73.45 5395.00 5300.05
    60.6910 72.19 5211.00 5263.31
    60.7084 72.45 5249.00 5223.70
    60.7259 73.08 5341.00 5180.87
    60.7433 72.83 5304.00 5133.39
    60.7607 71.20 5070.00 5081.89
    60.7782 71.00 5041.00 5026.26
    60.7956 71.40 5098.00 4967.16
    60.8131 70.68 4995.00 4905.54
    60.8305 70.01 4902.00 4842.32
    60.8479 69.53 4835.00 4778.36
    60.8654 68.91 4748.00 4714.47
    60.8828 69.29 4801.00 4651.37
    60.9003 68.01 4625.00 4589.77
    60.9177 67.48 4553.00 4529.95
    60.9351 67.26 4524.00 4474.11
    60.9526 67.16 4511.00 4422.56
    60.9700 66.57 4432.00 4376.02
    60.9874 65.97 4352.00 4334.94
    61.0049 66.40 4409.00 4299.33
    61.0223 65.86 4337.00 4268.89
    61.0398 65.12 4240.00 4243.19
    61.0572 64.57 4169.00 4221.77
    61.0746 63.93 4087.00 4204.10
    61.0921 65.08 4235.00 4190.84
    61.1095 64.47 4156.00 4181.89
    61.1269 65.38 4275.00 4177.65
    61.1444 64.05 4102.00 4177.95
    61.1618 64.28 4132.00 4182.68
    61.1793 64.15 4115.00 4191.13
    61.1967 64.23 4126.00 4202.24
    61.2141 65.78 4327.00 4213.66
    61.2316 64.69 4185.00 4225.32
    61.2490 65.11 4239.00 4234.55
    61.2664 66.02 4358.00 4239.79
    61.2839 65.41 4278.00 4239.91
    61.3013 65.57 4299.00 4234.75
    61.3188 65.12 4241.00 4224.22
    61.3362 65.79 4328.00 4209.45
    61.3536 65.88 4340.00 4192.32
    61.3711 65.66 4311.00 4172.79
    61.3885 65.15 4244.00 4153.10
    61.4059 65.04 4230.00 4133.43
    61.4234 64.96 4220.00 4113.90
    61.4408 64.54 4165.00 4094.33
    61.4583 63.72 4060.00 4074.79
    61.4757 65.11 4239.00 4053.99
    61.4931 64.37 4144.00 4032.09
    61.5106 63.90 4083.00 4008.99
    61.5280 62.70 3931.00 3984.81
    61.5454 63.24 3999.00 3960.06
    61.5629 63.55 4038.00 3934.83
    61.5803 63.01 3970.00 3910.03
    61.5978 62.43 3897.00 3886.41
    61.6152 62.73 3935.00 3863.69
    61.6326 61.84 3824.00 3844.52
    61.6501 61.63 3798.00 3828.24
    61.6675 62.19 3867.00 3814.84
    61.6850 61.18 3743.00 3804.32
    61.7024 61.24 3750.00 3796.50
    61.7198 60.56 3667.00 3791.16
    61.7373 61.62 3797.00 3788.11
    61.7547 59.77 3572.00 3787.35
    61.7721 62.61 3920.00 3788.57
    61.7896 60.90 3709.00 3791.44
    61.8070 61.41 3771.00 3797.16
    61.8245 62.55 3913.00 3804.84
    61.8419 61.09 3732.00 3815.73
    61.8593 63.11 3983.00 3829.49
    61.8768 61.69 3806.00 3846.15
    61.8942 62.73 3935.00 3865.46
    61.9116 62.31 3883.00 3886.90
    61.9291 61.92 3834.00 3909.63
    61.9465 62.85 3950.00 3932.59
    61.9640 63.73 4062.00 3954.56
    61.9814 63.73 4062.00 3974.54
    61.9988 64.19 4120.00 3990.98
    62.0163 63.69 4056.00 4003.90
    62.0337 62.52 3909.00 4012.78
    62.0511 63.60 4045.00 4017.65
    62.0686 63.89 4082.00 4018.67
    62.0860 63.28 4004.00 4016.08
    62.1035 62.63 3923.00 4010.17
    62.1209 63.61 4046.00 4001.32
    62.1383 62.54 3911.00 3990.09
    62.1558 63.14 3987.00 3977.70
    62.1732 61.85 3825.00 3964.00
    62.1906 62.48 3904.00 3951.30
    62.2081 62.59 3917.00 3938.31
    62.2255 60.95 3715.00 3928.27
    62.2430 62.16 3864.00 3921.29
    62.2604 62.72 3934.00 3918.04
    62.2778 61.87 3828.00 3919.00
    62.2953 62.98 3966.00 3926.10
    62.3127 62.31 3883.00 3935.91
    62.3301 61.70 3807.00 3950.66
    62.3476 62.14 3861.00 3969.35
    62.3650 62.64 3924.00 3991.37
    62.3825 63.89 4082.00 4014.52
    62.3999 63.28 4004.00 4039.52
    62.4173 63.11 3983.00 4063.51
    62.4348 64.81 4200.00 4084.70
    62.4522 64.19 4121.00 4101.61
    62.4696 65.19 4250.00 4113.28
    62.4871 65.08 4235.00 4119.16
    62.5045 63.72 4060.00 4120.79
    62.5219 64.07 4105.00 4119.00
    62.5394 63.87 4079.00 4114.96
    62.5568 64.16 4116.00 4110.95
    62.5743 63.40 4020.00 4108.75
    62.5917 63.80 4071.00 4106.94
    62.6091 64.11 4110.00 4108.05
    62.6266 64.39 4146.00 4111.89
    62.6440 63.41 4021.00 4118.66
    62.6615 64.37 4144.00 4128.55
    62.6789 63.17 3991.00 4141.67
    62.6963 64.52 4163.00 4156.28
    62.7138 63.56 4040.00 4175.43
    62.7312 63.38 4017.00 4197.11
    62.7486 64.30 4135.00 4219.54
    62.7661 64.21 4123.00 4241.63
    62.7835 63.44 4024.00 4261.14
    62.8010 63.50 4032.00 4276.13
    62.8184 65.44 4282.00 4285.06
    62.8358 63.91 4085.00 4287.08
    62.8533 64.58 4171.00 4281.33
    62.8707 64.19 4120.00 4270.31
    62.8881 65.07 4234.00 4253.90
    62.9056 64.78 4196.00 4233.94
    62.9230 65.29 4263.00 4210.98
    62.9405 64.46 4155.00 4185.47
    62.9579 64.33 4138.00 4157.41
    62.9753 65.12 4241.00 4126.30
    62.9928 64.40 4148.00 4091.84
    63.0102 64.86 4207.00 4054.83
    63.0276 64.48 4158.00 4014.93
    63.0451 64.17 4118.00 3972.78
    63.0625 62.38 3891.00 3929.35
    63.0800 63.55 4039.00 3885.61
    63.0974 62.83 3947.00 3841.65
    63.1148 62.12 3859.00 3800.03
    63.1323 61.68 3805.00 3760.43
    63.1497 61.46 3777.00 3722.77
    63.1671 60.50 3660.00 3687.35
    63.1846 60.58 3670.00 3655.53
    63.2020 61.51 3783.00 3625.28
    63.2195 60.47 3657.00 3597.45
    63.2369 61.07 3730.00 3572.39
    63.2543 59.16 3500.00 3549.59
    63.2718 60.36 3643.00 3530.85
    63.2892 60.18 3622.00 3514.22
    63.3066 59.97 3596.00 3500.71
    63.3241 59.19 3504.00 3490.05
    63.3415 59.46 3536.00 3482.07
    63.3590 59.03 3484.00 3477.02
    63.3764 58.28 3397.00 3474.95
    63.3938 59.09 3492.00 3476.21
    63.4113 59.45 3534.00 3480.33
    63.4287 59.80 3576.00 3488.11
    63.4461 59.21 3506.00 3498.73
    63.4636 59.02 3483.00 3512.61
    63.4810 59.96 3595.00 3529.70
    63.4985 59.87 3584.00 3549.83
    63.5159 59.81 3577.00 3572.80
    63.5333 59.82 3578.00 3598.28
    63.5508 59.14 3498.00 3626.31
    63.5682 60.93 3713.00 3655.44
    63.5856 61.52 3785.00 3685.56
    63.6031 60.27 3632.00 3715.95
    63.6205 61.04 3726.00 3746.52
    63.6380 61.70 3807.00 3776.79
    63.6554 62.42 3896.00 3805.99
    63.6728 62.29 3880.00 3833.14
    63.6903 61.68 3804.00 3859.32
    63.7077 62.20 3869.00 3883.22
    63.7252 62.31 3883.00 3904.23
    63.7426 62.85 3950.00 3921.81
    63.7600 62.72 3934.00 3935.50
    63.7775 62.86 3952.00 3945.05
    63.7949 62.45 3900.00 3950.58
    63.8123 62.10 3857.00 3951.71
    63.8298 62.41 3895.00 3949.01
    63.8472 61.98 3841.00 3942.03
    63.8647 62.44 3899.00 3931.90
    63.8821 62.40 3894.00 3918.69
    63.8995 63.45 4026.00 3902.81
    63.9170 62.70 3931.00 3884.70
    63.9344 61.72 3809.00 3864.52
    63.9518 62.19 3867.00 3843.36
    63.9693 61.85 3826.00 3821.40
    63.9867 61.47 3779.00 3799.08
    64.0041 61.20 3745.00 3776.80
    64.0216 60.77 3693.00 3754.91
    64.0390 61.55 3788.00 3733.68
    64.0565 60.65 3679.00 3713.36
    64.0739 60.40 3648.00 3694.14
    64.0913 60.90 3709.00 3676.20
    64.1088 61.24 3750.00 3659.62
    64.1262 60.42 3650.00 3644.99
    64.1436 60.56 3667.00 3632.51
    64.1611 61.09 3732.00 3622.71
    64.1785 61.47 3779.00 3615.79
    64.1960 60.34 3641.00 3612.40
    64.2134 60.38 3646.00 3613.06
    64.2308 60.38 3646.00 3618.84
    64.2483 60.29 3635.00 3629.15
    64.2657 59.98 3598.00 3644.97
    64.2831 61.70 3807.00 3666.84
    64.3006 62.20 3869.00 3695.26
    64.3180 63.10 3981.00 3730.78
    64.3354 62.90 3957.00 3773.84
    64.3529 61.40 3770.00 3824.94
    64.3703 63.17 3991.00 3884.56
    64.3878 63.60 4045.00 3952.12
    64.4052 63.67 4054.00 4027.28
    64.4227 63.59 4044.00 4110.33
    64.4401 64.59 4172.00 4199.73
    64.4575 65.34 4269.00 4294.41
    64.4750 66.37 4405.00 4392.16
    64.4924 66.58 4433.00 4491.36
    64.5098 67.72 4586.00 4589.93
    64.5273 68.50 4692.00 4685.58
    64.5447 69.15 4782.00 4776.39
    64.5621 69.01 4763.00 4859.47
    64.5796 70.11 4915.00 4931.83
    64.5970 69.63 4848.00 4991.08
    64.6145 69.63 4848.00 5034.56
    64.6319 70.87 5023.00 5060.49
    64.6493 70.23 4932.00 5068.34
    64.6668 70.84 5019.00 5058.87
    64.6842 70.62 4987.00 5034.03
    64.7017 69.22 4791.00 4996.36
    64.7191 69.94 4891.00 4949.15
    64.7365 68.91 4748.00 4895.08
    64.7540 68.78 4730.00 4836.82
    64.7714 69.48 4828.00 4775.37
    64.7888 67.48 4553.00 4712.52
    64.8063 67.71 4584.00 4649.44
    64.8237 68.30 4665.00 4587.19
    64.8411 67.90 4610.00 4527.09
    64.8586 66.42 4411.00 4470.28
    64.8760 65.95 4350.00 4418.19
    64.8935 66.77 4458.00 4371.36
    64.9109 65.01 4226.00 4331.67
    64.9283 66.09 4368.00 4298.77
    64.9458 66.29 4395.00 4272.27
    64.9632 65.46 4285.00 4251.33
    64.9807 66.39 4407.00 4235.08
    64.9981 66.10 4369.00 4220.75
    65.0155 65.08 4235.00 4206.98
    65.0330 65.98 4354.00 4192.04
    65.0504 64.40 4147.00 4175.17
    65.0678 65.17 4247.00 4154.23
    65.0853 63.78 4068.00 4130.51
    65.1027 63.85 4077.00 4104.04
    65.1201 63.77 4067.00 4075.52
    65.1376 63.17 3991.00 4045.74
    65.1550 63.16 3989.00 4015.25
    65.1724 63.77 4066.00 3984.50
    65.1899 62.84 3949.00 3953.58
    65.2073 62.83 3948.00 3922.66
    65.2248 62.63 3922.00 3892.02
    65.2422 62.58 3916.00 3862.10
    65.2596 62.37 3890.00 3831.76
    65.2771 62.07 3853.00 3804.24
    65.2945 61.68 3804.00 3779.47
    65.3120 61.20 3745.00 3758.45
    65.3294 60.37 3644.00 3742.20
    65.3468 60.75 3690.00 3731.59
    65.3643 61.01 3722.00 3727.44
    65.3817 60.89 3707.00 3730.41
    65.3991 60.96 3716.00 3740.99
    65.4166 60.54 3665.00 3759.56
    65.4340 61.48 3780.00 3786.43
    65.4515 60.56 3668.00 3821.28
    65.4689 61.24 3750.00 3863.79
    65.4863 61.73 3811.00 3913.87
    65.5038 63.05 3975.00 3970.49
    65.5212 63.54 4037.00 4032.73
    65.5387 64.07 4105.00 4099.36
    65.5561 64.57 4169.00 4168.92
    65.5735 64.92 4214.00 4239.21
    65.5910 66.40 4409.00 4308.48
    65.6084 66.64 4441.00 4374.74
    65.6258 67.66 4578.00 4436.27
    65.6433 67.61 4571.00 4491.57
    65.6607 67.36 4538.00 4539.97
    65.6781 68.38 4676.00 4581.24
    65.6956 68.08 4635.00 4615.81
    65.7130 68.01 4625.00 4644.35
    65.7305 67.31 4530.00 4667.52
    65.7479 67.34 4535.00 4685.94
    65.7653 67.92 4613.00 4699.88
    65.7828 66.38 4406.00 4709.39
    65.8002 66.80 4462.00 4714.12
    65.8176 68.06 4632.00 4713.83
    65.8351 67.39 4541.00 4708.23
    65.8525 67.55 4563.00 4697.11
    65.8700 67.10 4503.00 4680.29
    65.8874 66.05 4363.00 4657.79
    65.9048 66.41 4410.00 4629.65
    65.9223 65.48 4288.00 4596.22
    65.9397 67.13 4506.00 4558.05
    65.9572 65.67 4313.00 4516.05
    65.9746 65.11 4239.00 4471.30
    65.9920 65.32 4267.00 4424.92
    66.0095 66.01 4357.00 4378.06
    66.0269 65.10 4238.00 4331.57
    66.0443 65.21 4252.00 4286.20
    66.0618 65.58 4301.00 4242.23
    66.0792 65.17 4247.00 4199.97
    66.0966 64.16 4117.00 4159.08
    66.1141 63.92 4086.00 4119.60
    66.1315 63.83 4074.00 4081.12
    66.1490 64.11 4110.00 4043.30
    66.1664 63.93 4087.00 4005.93
    66.1838 63.21 3996.00 3968.74
    66.2013 63.36 4015.00 3931.61
    66.2187 62.39 3892.00 3894.40
    66.2362 63.40 4020.00 3857.66
    66.2536 63.45 4026.00 3821.58
    66.2710 62.32 3884.00 3786.45
    66.2885 62.12 3859.00 3752.62
    66.3059 61.25 3751.00 3720.56
    66.3233 60.63 3676.00 3690.26
    66.3408 61.40 3770.00 3662.39
    66.3582 60.51 3662.00 3636.75
    66.3756 61.02 3724.00 3613.42
    66.3931 60.54 3665.00 3592.25
    66.4105 60.42 3651.00 3573.83
    66.4280 59.50 3540.00 3557.58
    66.4454 59.80 3576.00 3544.06
    66.4628 59.63 3556.00 3533.54
    66.4803 59.25 3510.00 3525.89
    66.4977 59.84 3581.00 3521.23
    66.5151 59.48 3538.00 3519.99
    66.5326 58.08 3373.00 3522.10
    66.5500 59.41 3529.00 3527.55
    66.5675 59.61 3553.00 3536.25
    66.5849 58.64 3439.00 3547.92
    66.6023 59.31 3518.00 3562.49
    66.6198 58.76 3453.00 3579.63
    66.6372 59.64 3557.00 3598.95
    66.6546 60.39 3647.00 3620.05
    66.6721 59.54 3545.00 3642.38
    66.6895 60.50 3660.00 3665.39
    66.7070 60.02 3602.00 3688.43
    66.7244 60.22 3627.00 3710.64
    66.7418 60.89 3707.00 3731.27
    66.7593 61.15 3739.00 3749.54
    66.7767 61.06 3728.00 3764.85
    66.7941 60.17 3621.00 3776.92
    66.8116 61.14 3738.00 3785.69
    66.8290 61.04 3726.00 3791.25
    66.8464 60.13 3616.00 3793.92
    66.8639 60.90 3709.00 3794.04
    66.8813 60.70 3684.00 3791.91
    66.8988 61.11 3734.00 3787.80
    66.9162 60.82 3699.00 3782.18
    66.9336 61.13 3737.00 3774.64
    66.9511 61.29 3756.00 3766.25
    66.9685 60.43 3652.00 3756.20
    66.9860 60.08 3609.00 3745.30
    67.0034 61.06 3728.00 3734.47
    67.0208 60.63 3676.00 3723.79
    67.0383 59.49 3539.00 3714.60
    67.0557 59.70 3564.00 3707.11
    67.0731 59.84 3581.00 3701.74
    67.0906 60.48 3658.00 3698.78
    67.1080 59.69 3563.00 3698.41
    67.1255 59.57 3548.00 3699.81
    67.1429 59.68 3562.00 3704.44
    67.1603 62.12 3859.00 3712.07
    67.1778 60.70 3684.00 3722.16
    67.1952 60.42 3651.00 3734.86
    67.2126 61.29 3757.00 3750.11
    67.2301 61.45 3776.00 3767.45
    67.2475 61.20 3745.00 3786.49
    67.2650 60.96 3716.00 3806.65
    67.2824 62.15 3862.00 3827.29
    67.2998 61.16 3741.00 3847.78
    67.3173 62.06 3852.00 3867.13
    67.3347 62.26 3876.00 3885.61
    67.3521 62.21 3870.00 3903.12
    67.3696 62.40 3894.00 3919.59
    67.3870 62.88 3954.00 3934.90
    67.4045 62.72 3934.00 3949.06
    67.4219 62.00 3844.00 3961.84
    67.4393 62.10 3856.00 3972.89
    67.4568 63.02 3972.00 3981.71
    67.4742 62.19 3867.00 3987.83
    67.4917 62.57 3915.00 3990.95
    67.5091 62.79 3943.00 3991.05
    67.5265 61.59 3793.00 3988.43
    67.5440 63.55 4038.00 3983.65
    67.5614 62.94 3961.00 3976.63
    67.5788 63.25 4000.00 3969.76
    67.5963 62.32 3884.00 3962.88
    67.6137 62.12 3859.00 3956.07
    67.6311 62.57 3915.00 3949.64
    67.6486 61.69 3806.00 3943.61
    67.6660 61.77 3816.00 3937.99
    67.6834 61.76 3814.00 3932.91
    67.7009 61.60 3795.00 3928.60
    67.7183 61.80 3819.00 3925.47
    67.7358 63.15 3988.00 3923.95
    67.7532 62.23 3873.00 3924.00
    67.7706 61.77 3816.00 3926.65
    67.7881 62.68 3929.00 3931.47
    67.8055 61.89 3830.00 3937.93
    67.8230 61.55 3789.00 3945.47
    67.8404 62.55 3912.00 3954.06
    67.8578 62.55 3913.00 3961.35
    67.8753 62.60 3919.00 3967.31
    67.8927 62.75 3938.00 3971.36
    67.9101 61.66 3802.00 3973.14
    67.9276 63.18 3992.00 3972.61
    67.9450 62.18 3866.00 3969.23
    67.9625 64.24 4127.00 3963.02
    67.9799 63.32 4009.00 3953.84
    67.9973 63.43 4023.00 3942.22
    68.0148 62.59 3918.00 3926.52
    68.0322 63.13 3985.00 3908.15
    68.0496 62.03 3848.00 3886.10
    68.0671 62.63 3923.00 3861.34
    68.0845 62.48 3904.00 3834.25
    68.1020 61.67 3803.00 3805.48
    68.1194 61.71 3808.00 3775.47
    68.1368 61.47 3779.00 3744.60
    68.1543 61.75 3813.00 3713.23
    68.1717 60.36 3643.00 3682.08
    68.1891 60.31 3637.00 3649.74
    68.2066 59.14 3498.00 3618.43
    68.2240 60.01 3601.00 3587.40
    68.2414 59.87 3584.00 3557.84
    68.2589 58.99 3480.00 3529.44
    68.2763 59.21 3506.00 3502.61
    68.2938 59.35 3523.00 3477.64
    68.3112 58.40 3410.00 3454.48
    68.3286 58.34 3403.00 3433.45
    68.3461 57.95 3358.00 3414.35
    68.3635 58.73 3449.00 3396.78
    68.3810 56.94 3242.00 3380.65
    68.3984 56.53 3196.00 3366.27
    68.4158 57.28 3281.00 3352.87
    68.4333 57.66 3325.00 3340.73
    68.4507 57.36 3290.00 3329.64
    68.4681 56.37 3178.00 3319.10
    68.4856 56.74 3220.00 3308.69
    68.5030 57.19 3271.00 3299.72
    68.5204 56.93 3241.00 3291.69
    68.5379 56.72 3217.00 3284.45
    68.5553 56.79 3225.00 3278.29
    68.5728 57.69 3328.00 3273.01
    68.5902 56.66 3210.00 3268.86
    68.6076 57.20 3272.00 3265.76
    68.6251 56.97 3246.00 3263.75
    68.6425 55.96 3132.00 3263.42
    68.6600 56.67 3211.00 3263.47
    68.6774 57.13 3264.00 3265.20
    68.6948 55.70 3102.00 3268.34
    68.7123 57.04 3254.00 3272.99
    68.7297 56.66 3210.00 3279.18
    68.7471 56.52 3194.00 3286.77
    68.7646 56.93 3241.00 3295.93
    68.7820 55.92 3127.00 3306.35
    68.7995 56.80 3226.00 3318.07
    68.8169 57.35 3289.00 3330.78
    68.8343 56.84 3231.00 3343.90
    68.8518 56.90 3238.00 3357.10
    68.8692 57.88 3350.00 3369.95
    68.8866 57.25 3277.00 3381.95
    68.9041 58.28 3397.00 3392.55
    68.9215 57.11 3261.00 3401.35
    68.9389 58.15 3382.00 3407.99
    68.9564 57.79 3340.00 3412.45
    68.9738 57.25 3277.00 3414.62
    68.9913 58.57 3430.00 3414.81
    69.0087 56.96 3244.00 3413.23
    69.0261 57.87 3349.00 3410.24
    69.0436 58.15 3382.00 3406.18
    69.0610 57.71 3330.00 3401.35
    69.0785 58.63 3437.00 3395.99
    69.0959 57.38 3293.00 3390.30
    69.1133 57.82 3343.00 3384.46
    69.1308 57.66 3325.00 3378.62
    69.1482 56.86 3233.00 3372.94
    69.1656 57.12 3263.00 3367.66
    69.1831 57.49 3305.00 3363.19
    69.2005 57.99 3363.00 3359.56
    69.2179 58.01 3365.00 3357.13
    69.2354 58.37 3407.00 3356.35
    69.2528 57.45 3301.00 3357.37
    69.2703 56.65 3209.00 3360.36
    69.2877 58.02 3366.00 3366.04
    69.3051 57.04 3253.00 3373.50
    69.3226 57.97 3361.00 3382.75
    69.3400 57.75 3335.00 3393.92
    69.3574 58.37 3407.00 3406.84
    69.3749 58.03 3367.00 3420.84
    69.3923 59.41 3529.00 3436.42
    69.4098 58.86 3465.00 3452.72
    69.4272 59.07 3489.00 3469.48
    69.4446 59.25 3511.00 3486.30
    69.4621 60.12 3615.00 3502.86
    69.4795 59.13 3496.00 3519.16
    69.4969 58.32 3401.00 3535.07
    69.5144 59.08 3491.00 3550.42
    69.5318 59.31 3518.00 3565.17
    69.5493 59.81 3577.00 3578.97
    69.5667 58.79 3456.00 3591.53
    69.5841 59.93 3592.00 3603.23
    69.6016 59.33 3520.00 3612.05
    69.6190 60.52 3663.00 3617.96
    69.6364 59.83 3580.00 3620.65
    69.6539 58.94 3474.00 3619.44
    69.6713 59.31 3518.00 3614.03
    69.6887 58.86 3464.00 3604.94
    69.7062 58.49 3421.00 3592.96
    69.7236 59.72 3567.00 3577.95
    69.7411 59.76 3571.00 3560.95
    69.7585 58.67 3442.00 3542.40
    69.7759 59.19 3503.00 3523.15
    69.7934 58.34 3404.00 3503.72
    69.8108 58.18 3385.00 3483.70
    69.8282 56.87 3234.00 3463.56
    69.8457 58.04 3369.00 3443.53
    69.8631 57.65 3324.00 3423.55
    69.8806 58.29 3398.00 3404.01
    69.8980 57.24 3276.00 3384.96
    69.9154 57.53 3310.00 3366.77
    69.9329 57.52 3308.00 3349.37
    69.9503 57.31 3285.00 3333.84
    69.9678 56.41 3182.00 3320.14
    69.9852 56.67 3212.00 3308.51
    70.0026 57.23 3275.00 3299.14
    70.0201 56.62 3206.00 3292.24
    70.0375 57.38 3293.00 3287.98
    70.0549 56.56 3199.00 3286.74
    70.0724 55.82 3116.00 3288.30
    70.0898 56.55 3198.00 3293.08
    70.1072 56.71 3216.00 3300.65
    70.1247 57.04 3254.00 3311.96
    70.1421 57.24 3276.00 3327.07
    70.1596 56.67 3211.00 3345.93
    70.1770 57.53 3310.00 3368.61
    70.1944 57.66 3325.00 3395.26
    70.2119 58.30 3399.00 3425.91
    70.2293 58.34 3403.00 3460.47
    70.2467 59.35 3522.00 3498.93
    70.2642 59.25 3510.00 3541.06
    70.2816 58.98 3479.00 3586.63
    70.2991 59.40 3528.00 3634.76
    70.3165 60.09 3611.00 3686.03
    70.3339 60.42 3651.00 3739.39
    70.3514 61.26 3753.00 3794.28
    70.3688 61.61 3796.00 3850.16
    70.3863 62.95 3963.00 3906.46
    70.4037 63.22 3997.00 3962.41
    70.4211 64.10 4109.00 4017.49
    70.4386 64.68 4184.00 4070.93
    70.4560 65.05 4231.00 4122.04
    70.4734 65.24 4256.00 4170.01
    70.4909 65.88 4340.00 4213.98
    70.5083 66.10 4369.00 4252.96
    70.5257 67.40 4543.00 4287.19
    70.5432 66.98 4486.00 4315.31
    70.5606 67.81 4598.00 4337.09
    70.5781 66.59 4434.00 4352.07
    70.5955 67.16 4511.00 4360.43
    70.6129 65.99 4355.00 4362.44
    70.6304 65.40 4277.00 4358.48
    70.6478 64.98 4222.00 4348.62
    70.6653 65.52 4293.00 4334.28
    70.6827 65.02 4228.00 4314.87
    70.7001 64.34 4139.00 4290.76
    70.7176 64.23 4125.00 4261.82
    70.7350 64.65 4179.00 4228.74
    70.7524 65.98 4353.00 4191.58
    70.7699 63.66 4052.00 4150.93
    70.7873 63.69 4057.00 4107.54
    70.8047 63.70 4058.00 4062.48
    70.8222 63.26 4002.00 4016.48
    70.8396 62.05 3850.00 3970.58
    70.8570 61.98 3842.00 3925.97
    70.8745 61.62 3797.00 3883.00
    70.8919 61.62 3797.00 3842.21
    70.9094 60.73 3688.00 3803.88
    70.9268 60.98 3719.00 3768.09
    70.9442 60.09 3611.00 3734.88
    70.9617 60.28 3634.00 3704.33
    70.9791 60.18 3622.00 3676.47
    70.9966 60.15 3618.00 3651.43
    71.0140 59.22 3507.00 3629.30
    71.0314 59.97 3596.00 3610.31
    71.0489 59.75 3570.00 3594.58
    71.0663 59.64 3557.00 3582.27
    71.0837 58.50 3422.00 3573.40
    71.1012 59.36 3524.00 3567.84
    71.1186 60.20 3624.00 3566.46
    71.1360 58.98 3479.00 3567.22
    71.1535 59.85 3582.00 3570.55
    71.1709 59.57 3549.00 3576.54
    71.1883 59.66 3559.00 3583.60
    71.2058 60.43 3652.00 3591.80
    71.2232 59.90 3588.00 3600.71
    71.2407 60.41 3649.00 3610.23
    71.2581 60.51 3661.00 3619.61
    71.2756 60.55 3666.00 3628.90
    71.2930 60.60 3672.00 3637.82
    71.3104 60.67 3681.00 3646.19
    71.3279 61.24 3750.00 3653.58
    71.3453 60.63 3676.00 3659.53
    71.3627 61.22 3748.00 3663.73
    71.3802 60.67 3681.00 3665.40
    71.3976 60.82 3699.00 3664.39
    71.4150 60.82 3699.00 3660.64
    71.4325 60.63 3676.00 3654.23
    71.4499 59.71 3565.00 3645.36
    71.4674 60.28 3634.00 3634.52
    71.4848 60.14 3617.00 3622.56
    71.5022 60.42 3650.00 3609.56
    71.5197 60.74 3689.00 3596.32
    71.5371 59.71 3565.00 3583.30
    71.5546 59.47 3537.00 3570.91
    71.5720 59.94 3593.00 3559.45
    71.5894 59.34 3521.00 3549.37
    71.6069 58.96 3476.00 3540.87
    71.6243 59.71 3565.00 3534.10
    71.6417 58.69 3444.00 3529.55
    71.6592 58.55 3428.00 3527.51
    71.6766 58.38 3408.00 3528.50
    71.6940 58.92 3472.00 3531.87
    71.7115 59.70 3564.00 3538.42
    71.7289 59.76 3571.00 3547.44
    71.7464 58.11 3377.00 3559.13
    71.7638 58.94 3474.00 3573.21
    71.7812 59.62 3555.00 3589.37
    71.7987 58.85 3463.00 3607.00
    71.8161 59.92 3591.00 3625.63
    71.8335 60.00 3600.00 3644.31
    71.8510 60.12 3614.00 3662.52
    71.8684 60.63 3676.00 3679.59
    71.8859 60.23 3628.00 3694.99
    71.9033 60.57 3669.00 3708.57
    71.9207 59.97 3597.00 3719.80
    71.9382 60.83 3700.00 3729.29
    71.9556 59.71 3565.00 3737.54
    71.9731 61.06 3728.00 3745.25
    71.9905 60.37 3645.00 3753.14
    72.0079 60.75 3691.00 3761.83
    72.0253 60.61 3674.00 3772.02
    72.0428 61.27 3754.00 3783.70
    72.0602 60.81 3698.00 3797.18
    72.0777 60.54 3665.00 3812.47
    72.0951 61.51 3783.00 3829.46
    72.1125 60.81 3698.00 3848.01
    72.1300 62.46 3901.00 3867.82
    72.1474 63.09 3980.00 3888.45
    72.1649 62.90 3957.00 3910.03
    72.1823 62.89 3955.00 3931.87
    72.1997 62.54 3911.00 3953.72
    72.2172 62.87 3953.00 3974.63
    72.2346 63.12 3984.00 3993.84
    72.2520 63.48 4030.00 4011.00
    72.2695 63.91 4085.00 4025.68
    72.2869 63.44 4024.00 4037.55
    72.3044 63.66 4052.00 4046.47
    72.3218 64.66 4181.00 4052.35
    72.3392 63.95 4090.00 4055.12
    72.3567 63.09 3980.00 4054.38
    72.3741 64.59 4172.00 4050.77
    72.3915 64.40 4148.00 4043.84
    72.4090 64.05 4103.00 4033.36
    72.4264 64.16 4117.00 4019.32
    72.4438 62.64 3924.00 4001.77
    72.4613 62.05 3850.00 3980.89
    72.4787 63.02 3971.00 3957.04
    72.4962 62.09 3855.00 3930.69
    72.5136 62.15 3863.00 3902.43
    72.5310 61.92 3834.00 3872.85
    72.5485 61.85 3826.00 3842.41
    72.5659 61.40 3770.00 3811.45
    72.5833 61.28 3755.00 3780.83
    72.6008 61.50 3782.00 3750.28
    72.6182 61.04 3726.00 3719.94
    72.6357 60.70 3684.00 3689.86
    72.6531 60.93 3713.00 3660.01
    72.6705 59.40 3528.00 3630.30
    72.6880 60.67 3681.00 3600.76
    72.7054 59.67 3561.00 3571.31
    72.7228 59.53 3544.00 3542.19
    72.7403 59.14 3498.00 3513.41
    72.7577 58.31 3400.00 3485.26
    72.7751 59.23 3508.00 3457.99
    72.7926 57.84 3346.00 3431.87
    72.8100 57.96 3359.00 3407.16
    72.8275 56.87 3234.00 3383.95
    72.8449 57.26 3279.00 3362.37
    72.8623 57.91 3353.00 3342.49
    72.8798 57.38 3293.00 3324.26
    72.8972 56.69 3214.00 3307.71
    72.9146 57.41 3296.00 3292.78
    72.9321 57.38 3293.00 3279.41
    72.9495 57.15 3266.00 3267.62
    72.9670 56.46 3188.00 3257.67
    72.9844 56.76 3222.00 3249.09
    73.0018 56.40 3181.00 3242.26
    73.0193 56.74 3220.00 3237.02
    73.0367 55.47 3077.00 3233.46
    73.0542 57.11 3262.00 3231.76
    73.0716 57.10 3260.00 3231.39
    73.0890 56.23 3162.00 3232.68
    73.1065 56.28 3168.00 3235.38
    73.1239 56.92 3240.00 3239.10
    73.1413 56.56 3199.00 3244.10
    73.1588 57.53 3310.00 3250.01
    73.1762 56.61 3205.00 3256.43
    73.1936 56.71 3216.00 3263.25
    73.2111 56.45 3187.00 3270.21
    73.2285 56.78 3224.00 3276.85
    73.2460 56.91 3239.00 3284.26
    73.2634 56.32 3172.00 3291.19
    73.2808 57.41 3296.00 3298.56
    73.2983 57.18 3270.00 3305.48
    73.3157 56.80 3226.00 3311.80
    73.3332 57.41 3296.00 3318.76
    73.3506 57.99 3363.00 3325.86
    73.3680 57.45 3301.00 3332.94
    73.3855 58.33 3402.00 3339.92
    73.4029 57.70 3329.00 3346.91
    73.4203 58.22 3389.00 3353.39
    73.4378 57.03 3252.00 3359.38
    73.4552 58.69 3444.00 3365.28
    73.4726 58.27 3395.00 3371.07
    73.4901 57.91 3354.00 3376.61
    73.5075 57.62 3320.00 3383.17
    73.5249 58.50 3422.00 3390.42
    73.5424 58.27 3395.00 3399.53
    73.5598 58.06 3371.00 3410.58
    73.5773 57.69 3328.00 3423.97
    73.5947 58.84 3462.00 3440.02
    73.6121 58.66 3441.00 3458.94
    73.6296 59.56 3547.00 3481.13
    73.6470 58.66 3441.00 3505.95
    73.6645 58.86 3465.00 3533.59
    73.6819 59.19 3503.00 3563.74
    73.6993 58.30 3399.00 3595.85
    73.7168 58.94 3474.00 3630.04
    73.7342 59.33 3520.00 3665.57
    73.7516 60.10 3612.00 3701.08
    73.7691 59.36 3524.00 3736.16
    73.7865 60.27 3632.00 3770.23
    73.8040 60.45 3654.00 3802.46
    73.8214 59.54 3545.00 3832.12
    73.8388 60.70 3685.00 3858.69
    73.8562 61.85 3825.00 3882.07
    73.8737 60.56 3668.00 3901.31
    73.8911 62.27 3877.00 3916.76
    73.9086 61.54 3787.00 3928.19
    73.9260 62.00 3844.00 3935.88
    73.9435 62.36 3889.00 3940.16
    73.9609 62.30 3881.00 3941.14
    73.9783 61.84 3824.00 3939.16
    73.9958 61.67 3803.00 3934.40
    74.0132 62.48 3904.00 3927.53
    74.0306 61.99 3843.00 3918.52
    74.0481 61.64 3799.00 3907.56
    74.0655 62.08 3854.00 3894.87
    74.0829 61.82 3822.00 3880.85
    74.1004 61.72 3809.00 3865.53
    74.1178 61.13 3737.00 3849.44
    74.1353 62.11 3858.00 3833.07
    74.1527 62.46 3901.00 3816.98
    74.1701 61.16 3741.00 3801.40
    74.1876 60.94 3714.00 3787.66
    74.2050 62.26 3876.00 3775.81
    74.2225 61.95 3838.00 3766.57
    74.2399 60.69 3683.00 3759.93
    74.2573 60.31 3637.00 3756.05
    74.2748 60.46 3656.00 3754.87
    74.2922 61.20 3746.00 3756.17
    74.3096 61.48 3780.00 3759.54
    74.3271 61.61 3796.00 3764.37
    74.3445 61.94 3837.00 3770.07
    74.3619 62.15 3862.00 3776.00
    74.3794 62.25 3875.00 3781.57
    74.3968 62.54 3911.00 3786.02
    74.4143 62.07 3853.00 3789.36
    74.4317 61.87 3828.00 3791.20
    74.4491 61.71 3808.00 3791.49
    74.4666 62.57 3915.00 3790.30
    74.4840 61.74 3812.00 3787.78
    74.5014 62.05 3850.00 3784.23
    74.5189 61.86 3827.00 3779.85
    74.5363 61.21 3747.00 3774.84
    74.5538 61.01 3722.00 3769.43
    74.5712 60.83 3700.00 3763.73
    74.5886 60.92 3711.00 3757.80
    74.6061 60.75 3690.00 3751.66
    74.6235 60.89 3708.00 3745.31
    74.6409 60.55 3666.00 3738.73
    74.6584 61.59 3793.00 3731.88
    74.6758 61.33 3761.00 3724.72
    74.6932 60.43 3652.00 3717.17
    74.7107 60.98 3719.00 3708.77
    74.7281 60.90 3709.00 3700.36
    74.7456 60.22 3627.00 3691.49
    74.7630 60.43 3652.00 3682.24
    74.7804 60.25 3630.00 3672.74
    74.7979 60.73 3688.00 3663.15
    74.8153 59.81 3577.00 3653.66
    74.8327 59.94 3593.00 3644.41
    74.8502 59.67 3561.00 3635.52
    74.8676 60.46 3656.00 3626.95
    74.8851 60.96 3716.00 3618.54
    74.9025 60.49 3659.00 3610.13
    74.9199 60.82 3699.00 3601.37
    74.9374 59.39 3527.00 3592.54
    74.9548 60.27 3632.00 3583.21
    74.9722 61.04 3726.00 3573.32
    74.9897 59.17 3501.00 3562.89
    75.0071 60.07 3608.00 3551.96
    75.0245 59.35 3522.00 3540.62
    75.0420 59.82 3578.00 3528.96
    75.0594 59.67 3561.00 3517.00
    75.0769 60.25 3630.00 3504.29
    75.0943 59.58 3550.00 3492.12
    75.1117 59.18 3502.00 3479.36
    75.1292 59.08 3490.00 3466.48
    75.1466 59.19 3504.00 3453.25
    75.1640 57.90 3352.00 3439.73
    75.1815 58.45 3416.00 3426.46
    75.1989 57.84 3345.00 3413.91
    75.2163 58.36 3406.00 3401.41
    75.2338 58.39 3409.00 3388.94
    75.2512 59.49 3539.00 3377.42
    75.2687 58.21 3388.00 3366.35
    75.2861 57.73 3333.00 3355.55
    75.3036 56.98 3247.00 3345.40
    75.3210 57.28 3281.00 3335.75
    75.3384 57.05 3255.00 3326.48
    75.3559 57.62 3320.00 3317.66
    75.3733 57.24 3276.00 3309.29
    75.3907 57.42 3297.00 3301.67
    75.4082 57.31 3284.00 3294.93
    75.4256 56.89 3236.00 3289.23
    75.4430 56.99 3248.00 3284.74
    75.4605 56.76 3222.00 3281.44
    75.4779 57.55 3312.00 3279.69
    75.4954 57.37 3291.00 3279.33
    75.5128 57.41 3296.00 3280.30
    75.5302 57.97 3360.00 3282.61
    75.5477 56.96 3244.00 3286.34
    75.5651 57.34 3288.00 3291.25
    75.5825 57.68 3327.00 3297.54
    75.6000 57.18 3269.00 3305.11
    75.6174 57.96 3359.00 3314.22
    75.6349 58.07 3372.00 3324.48
    75.6523 58.34 3404.00 3336.10
    75.6697 57.80 3341.00 3349.05
    75.6872 58.46 3418.00 3363.24
    75.7046 58.75 3452.00 3378.70
    75.7221 58.89 3468.00 3395.05
    75.7395 58.74 3450.00 3412.24
    75.7569 58.90 3469.00 3430.13
    75.7744 58.46 3418.00 3448.67
    75.7918 59.45 3534.00 3467.92
    75.8092 58.80 3458.00 3487.83
    75.8267 58.89 3468.00 3508.45
    75.8441 59.82 3578.00 3529.79
    75.8615 60.12 3615.00 3551.77
    75.8790 59.35 3522.00 3574.33
    75.8964 59.21 3506.00 3597.27
    75.9138 59.03 3484.00 3620.29
    75.9313 60.84 3702.00 3643.10
    75.9487 60.40 3648.00 3665.31
    75.9662 61.28 3755.00 3686.54
    75.9836 60.40 3648.00 3706.70
    76.0010 59.90 3588.00 3724.90
    76.0185 60.28 3634.00 3740.77
    76.0359 59.43 3532.00 3754.15
    76.0534 60.53 3664.00 3764.87
    76.0708 60.13 3616.00 3772.79
    76.0882 61.39 3769.00 3777.70
    76.1057 59.77 3572.00 3779.91
    76.1231 60.75 3690.00 3779.51
    76.1405 61.36 3765.00 3776.29
    76.1580 60.40 3648.00 3770.57
    76.1754 61.32 3760.00 3762.55
    76.1928 60.60 3672.00 3752.59
    76.2103 60.53 3664.00 3741.07
    76.2277 61.32 3760.00 3728.42
    76.2452 61.89 3830.00 3715.18
    76.2626 60.75 3690.00 3701.85
    76.2800 60.52 3663.00 3688.95
    76.2975 60.42 3651.00 3676.84
    76.3149 61.61 3796.00 3666.08
    76.3323 60.04 3605.00 3656.73
    76.3498 59.57 3548.00 3649.53
    76.3672 60.41 3649.00 3644.16
    76.3846 60.69 3683.00 3640.78
    76.4021 60.84 3701.00 3639.59
    76.4195 61.05 3727.00 3640.06
    76.4370 59.66 3559.00 3642.38
    76.4544 59.68 3562.00 3646.08
    76.4718 61.04 3726.00 3651.07
    76.4893 60.68 3682.00 3657.08
    76.5067 61.30 3758.00 3663.86
    76.5241 60.98 3719.00 3671.12
    76.5416 60.52 3663.00 3678.59
    76.5590 61.29 3756.00 3685.88
    76.5765 61.62 3797.00 3692.79
    76.5939 61.27 3754.00 3698.81
    76.6113 61.37 3766.00 3703.48
    76.6288 61.16 3741.00 3706.41
    76.6462 61.32 3760.00 3706.93
    76.6637 61.31 3759.00 3704.78
    76.6811 60.93 3712.00 3699.44
    76.6985 61.05 3727.00 3691.39
    76.7160 60.55 3666.00 3680.44
    76.7334 61.16 3740.00 3667.05
    76.7508 59.88 3586.00 3651.11
    76.7683 61.13 3737.00 3633.51
    76.7857 61.90 3831.00 3614.59
    76.8031 60.36 3643.00 3594.66
    76.8206 59.05 3487.00 3573.72
    76.8380 59.55 3546.00 3552.66
    76.8555 59.86 3583.00 3531.28
    76.8729 58.85 3463.00 3509.69
    76.8903 58.92 3472.00 3487.89
    76.9078 59.14 3497.00 3465.86
    76.9252 58.80 3457.00 3444.08
    76.9426 59.06 3488.00 3422.09
    76.9601 57.91 3354.00 3400.35
    76.9775 58.95 3475.00 3378.74
    76.9950 58.29 3398.00 3357.91
    77.0124 58.78 3455.00 3337.24
    77.0298 57.24 3276.00 3317.43
    77.0472 57.92 3355.00 3297.94
    77.0647 57.33 3287.00 3279.22
    77.0821 57.08 3258.00 3261.22
    77.0996 57.79 3340.00 3243.96
    77.1170 57.81 3342.00 3227.47
    77.1345 56.64 3208.00 3211.77
    77.1519 57.33 3287.00 3196.91
    77.1693 56.25 3164.00 3182.72
    77.1868 56.75 3221.00 3169.37
    77.2042 56.41 3182.00 3156.71
    77.2216 56.29 3169.00 3144.67
    77.2391 55.85 3119.00 3133.31
    77.2565 56.23 3162.00 3122.55
    77.2739 55.44 3074.00 3112.33
    77.2914 55.99 3135.00 3102.70
    77.3088 55.38 3067.00 3093.39
    77.3263 55.20 3047.00 3084.92
    77.3437 55.59 3090.00 3076.96
    77.3611 56.03 3139.00 3069.78
    77.3786 55.74 3107.00 3063.31
    77.3960 54.81 3004.00 3057.61
    77.4135 54.63 2984.00 3052.62
    77.4309 55.39 3068.00 3048.64
    77.4483 54.88 3012.00 3045.75
    77.4658 55.13 3039.00 3043.67
    77.4832 55.01 3026.00 3042.59
    77.5006 54.95 3020.00 3042.54
    77.5181 54.95 3020.00 3043.48
    77.5355 55.63 3095.00 3045.46
    77.5529 56.09 3146.00 3048.64
    77.5704 56.26 3165.00 3052.84
    77.5878 55.84 3118.00 3058.28
    77.6052 54.72 2994.00 3064.86
    77.6227 55.65 3097.00 3072.61
    77.6401 55.16 3043.00 3081.45
    77.6576 54.84 3007.00 3091.59
    77.6750 55.88 3123.00 3102.86
    77.6924 55.59 3090.00 3115.63
    77.7099 55.73 3106.00 3129.99
    77.7273 55.51 3081.00 3145.79
    77.7448 56.51 3193.00 3163.26
    77.7622 56.07 3144.00 3182.56
    77.7796 56.42 3183.00 3203.76
    77.7971 57.14 3265.00 3226.94
    77.8145 56.89 3237.00 3252.07
    77.8319 57.40 3295.00 3279.00
    77.8494 57.62 3320.00 3307.59
    77.8668 57.94 3357.00 3337.46
    77.8842 57.07 3257.00 3368.17
    77.9017 58.22 3390.00 3399.42
    77.9191 58.50 3422.00 3430.74
    77.9365 58.80 3457.00 3461.44
    77.9540 59.54 3545.00 3490.94
    77.9714 59.58 3550.00 3518.62
    77.9889 60.11 3613.00 3543.94
    78.0063 60.00 3600.00 3566.44
    78.0237 60.12 3615.00 3585.54
    78.0412 60.80 3697.00 3600.86
    78.0586 60.43 3652.00 3612.29
    78.0761 60.40 3648.00 3619.51
    78.0935 59.46 3536.00 3622.73
    78.1109 60.37 3644.00 3621.88
    78.1284 60.67 3681.00 3617.46
    78.1458 60.78 3694.00 3609.68
    78.1632 59.15 3499.00 3599.04
    78.1807 59.73 3568.00 3585.82
    78.1981 60.07 3608.00 3570.54
    78.2155 58.52 3425.00 3553.58
    78.2330 59.05 3487.00 3535.28
    78.2504 59.05 3487.00 3515.97
    78.2679 58.29 3398.00 3495.92
    78.2853 59.41 3529.00 3475.43
    78.3027 58.01 3365.00 3454.47
    78.3202 57.94 3357.00 3433.62
    78.3376 59.33 3520.00 3412.94
    78.3550 58.42 3413.00 3392.67
    78.3725 57.32 3286.00 3373.08
    78.3899 57.96 3359.00 3354.39
    78.4074 57.46 3302.00 3336.82
    78.4248 58.26 3394.00 3320.61
    78.4422 57.53 3310.00 3305.89
    78.4597 56.65 3209.00 3292.78
    78.4771 56.72 3217.00 3281.30
    78.4945 56.47 3189.00 3271.43
    78.5120 56.55 3198.00 3263.10
    78.5294 57.38 3293.00 3256.15
    78.5468 57.42 3297.00 3250.53
    78.5643 57.93 3356.00 3246.09
    78.5817 57.19 3271.00 3242.65
    78.5992 56.60 3204.00 3240.18
    78.6166 57.45 3301.00 3238.63
    78.6340 57.15 3266.00 3238.04
    78.6515 56.97 3246.00 3238.43
    78.6689 56.52 3194.00 3239.83
    78.6864 56.98 3247.00 3242.25
    78.7038 57.18 3270.00 3245.65
    78.7212 57.03 3252.00 3249.97
    78.7387 58.05 3370.00 3254.87
    78.7561 56.79 3225.00 3260.77
    78.7735 57.32 3286.00 3266.88
    78.7910 57.31 3284.00 3273.12
    78.8084 57.65 3323.00 3279.20
    78.8259 57.11 3261.00 3284.84
    78.8433 56.44 3185.00 3289.77
    78.8607 57.55 3312.00 3293.76
    78.8781 57.83 3344.00 3296.65
    78.8956 56.96 3245.00 3298.19
    78.9130 57.60 3318.00 3298.73
    78.9305 57.78 3339.00 3298.24
    78.9479 58.22 3389.00 3296.90
    78.9653 58.79 3456.00 3294.92
    78.9828 57.97 3360.00 3293.12
    79.0002 57.89 3351.00 3291.02
    79.0176 58.03 3368.00 3289.40
    79.0351 57.41 3296.00 3287.91
    79.0525 57.45 3300.00 3287.50
    79.0700 56.78 3224.00 3287.90
    79.0874 58.08 3373.00 3289.27
    79.1048 57.88 3350.00 3291.31
    79.1223 57.38 3292.00 3294.08
    79.1397 57.00 3249.00 3297.37
    79.1572 57.18 3270.00 3301.19
    79.1746 58.13 3379.00 3304.97
    79.1920 57.88 3350.00 3309.23
    79.2094 56.98 3247.00 3313.46
    79.2269 57.22 3274.00 3317.49
    79.2443 58.13 3379.00 3321.45
    79.2618 58.86 3465.00 3324.49
    79.2792 57.45 3300.00 3327.16
    79.2967 57.48 3304.00 3329.23
    79.3141 57.88 3350.00 3330.70
    79.3315 57.20 3272.00 3331.76
    79.3490 57.57 3314.00 3332.31
    79.3664 57.56 3313.00 3332.49
    79.3838 57.84 3345.00 3332.52
    79.4013 58.34 3403.00 3332.49
    79.4187 57.35 3289.00 3332.80
    79.4361 58.05 3370.00 3333.57
    79.4536 57.60 3318.00 3334.81
    79.4710 58.15 3382.00 3336.70
    79.4885 56.95 3243.00 3339.25
    79.5059 57.97 3360.00 3342.42
    79.5233 58.75 3451.00 3346.29
    79.5408 58.25 3393.00 3350.74
    79.5582 58.33 3402.00 3355.69
    79.5757 58.91 3470.00 3361.03
    79.5931 58.30 3399.00 3366.65
    79.6105 57.88 3350.00 3372.43
    79.6280 58.72 3448.00 3378.27
    79.6454 59.42 3531.00 3384.06
    79.6628 58.96 3476.00 3389.72
    79.6803 57.48 3304.00 3394.91
    79.6977 59.18 3502.00 3400.33
    79.7151 59.04 3486.00 3405.53
    79.7326 58.47 3419.00 3411.06
    79.7500 58.64 3439.00 3416.54
    79.7674 60.39 3647.00 3422.37
    79.7849 58.80 3457.00 3428.61
    79.8023 58.40 3411.00 3435.23
    79.8198 58.89 3468.00 3442.17
    79.8372 60.08 3610.00 3449.27
    79.8546 60.00 3600.00 3456.28
    79.8721 60.74 3689.00 3462.90
    79.8895 60.09 3611.00 3468.89
    79.9069 60.78 3694.00 3473.44
    79.9244 60.10 3612.00 3476.86
    79.9418 59.97 3597.00 3478.30
    79.9593 60.18 3622.00 3477.65
    79.9767 60.15 3618.00 3474.97
    79.9941 61.16 3741.00 3470.20
    80.0116 59.76 3571.00 3463.58
    80.0290 59.90 3588.00 3455.12
    80.0464 60.22 3626.00 3445.17
    80.0639 58.80 3457.00 3433.94
    80.0813 59.51 3541.00 3421.75
    80.0987 58.46 3418.00 3408.85
    80.1162 59.64 3557.00 3395.71
    80.1336 58.81 3459.00 3382.04
    80.1511 58.11 3377.00 3368.02
    80.1685 57.49 3305.00 3353.83
    80.1859 57.53 3310.00 3339.72
    80.2034 58.40 3410.00 3325.83
    80.2208 57.79 3340.00 3311.97
    80.2383 58.43 3414.00 3298.33
    80.2557 57.92 3355.00 3284.99
    80.2731 57.31 3285.00 3272.04
    80.2906 57.93 3356.00 3259.51
    80.3080 56.54 3197.00 3247.60
    80.3254 57.81 3342.00 3236.08
    80.3429 57.05 3255.00 3225.12
    80.3603 57.53 3310.00 3214.83
    80.3777 57.08 3258.00 3205.27
    80.3952 57.25 3278.00 3196.52
    80.4126 58.05 3370.00 3188.67
    80.4301 57.63 3321.00 3181.85
    80.4475 56.64 3208.00 3176.31
    80.4649 56.70 3215.00 3171.91
    80.4824 57.42 3297.00 3168.47
    80.4998 55.54 3085.00 3166.17
    80.5172 57.32 3286.00 3164.89
    80.5347 56.11 3148.00 3164.57
    80.5521 57.73 3333.00 3164.93
    80.5696 59.33 3520.00 3165.78
    80.5870 56.74 3219.00 3166.89
    80.6044 56.74 3220.00 3168.19
    80.6219 57.71 3331.00 3169.55
    80.6393 57.67 3326.00 3170.15
    80.6567 56.95 3243.00 3170.24
    80.6742 57.03 3252.00 3169.77
    80.6916 56.22 3161.00 3168.88
    80.7090 57.77 3337.00 3167.32
    80.7265 56.94 3242.00 3165.24
    80.7439 57.99 3363.00 3162.75
    80.7614 56.89 3237.00 3159.83
    80.7788 56.26 3165.00 3156.68
    80.7962 57.14 3265.00 3153.22
    80.8137 57.73 3333.00 3149.52
    80.8311 55.96 3131.00 3145.36
    80.8485 56.22 3161.00 3140.79
    80.8660 55.70 3102.00 3135.75
    80.8834 55.69 3101.00 3130.25
    80.9009 55.24 3052.00 3124.31
    80.9183 55.88 3123.00 3118.00
    80.9357 56.05 3142.00 3111.42
    80.9532 56.12 3150.00 3104.69
    80.9706 56.23 3162.00 3097.94
    80.9880 55.88 3123.00 3091.28
    81.0055 55.05 3030.00 3084.81
    81.0229 55.70 3103.00 3078.51
    81.0403 55.47 3077.00 3072.59
    81.0578 56.00 3136.00 3066.95
    81.0752 55.40 3069.00 3061.42
    81.0927 55.94 3129.00 3056.26
    81.1101 54.98 3023.00 3051.27
    81.1275 55.18 3045.00 3046.31
    81.1450 55.49 3079.00 3041.50
    81.1624 55.33 3061.00 3036.37
    81.1798 55.13 3039.00 3031.70
    81.1973 55.49 3079.00 3027.11
    81.2147 55.09 3035.00 3022.65
    81.2321 55.10 3036.00 3018.35
    81.2496 55.32 3060.00 3014.17
    81.2670 54.23 2941.00 3010.29
    81.2845 54.53 2973.00 3006.82
    81.3019 55.03 3028.00 3003.53
    81.3193 55.05 3030.00 3000.67
    81.3368 54.00 2916.00 2998.17
    81.3542 54.82 3005.00 2996.03
    81.3716 55.16 3043.00 2994.23
    81.3891 54.66 2988.00 2992.81
    81.4065 54.84 3007.00 2991.53
    81.4240 55.49 3079.00 2990.75
    81.4414 54.08 2925.00 2990.30
    81.4588 54.90 3014.00 2989.97
    81.4763 55.00 3025.00 2989.86
    81.4937 54.61 2982.00 2989.84
    81.5111 54.85 3009.00 2989.98
    81.5286 54.77 3000.00 2990.15
    81.5460 54.44 2964.00 2990.37
    81.5635 55.89 3124.00 2990.68
    81.5809 54.87 3011.00 2991.08
    81.5983 54.85 3009.00 2991.68
    81.6158 54.51 2971.00 2992.67
    81.6332 54.98 3023.00 2994.03
    81.6506 53.71 2885.00 2996.01
    81.6681 54.86 3010.00 2998.74
    81.6855 54.28 2946.00 3002.20
    81.7029 53.88 2903.00 3006.87
    81.7204 54.92 3016.00 3012.84
    81.7378 54.85 3009.00 3020.01
    81.7553 54.47 2967.00 3028.45
    81.7727 55.74 3107.00 3038.26
    81.7901 54.95 3020.00 3049.46
    81.8076 54.89 3013.00 3062.03
    81.8250 55.90 3125.00 3075.94
    81.8425 55.73 3106.00 3091.08
    81.8599 55.48 3078.00 3107.52
    81.8773 55.13 3039.00 3124.87
    81.8947 55.33 3061.00 3143.11
    81.9122 56.91 3239.00 3162.01
    81.9296 55.89 3124.00 3181.22
    81.9471 56.51 3193.00 3200.64
    81.9645 56.38 3179.00 3219.88
    81.9819 57.05 3255.00 3238.62
    81.9994 56.98 3247.00 3256.57
    82.0168 56.46 3188.00 3273.22
    82.0343 57.08 3258.00 3288.96
    82.0517 58.17 3384.00 3303.42
    82.0691 57.82 3343.00 3316.66
    82.0866 57.70 3329.00 3328.77
    82.1040 57.45 3300.00 3340.14
    82.1214 58.08 3373.00 3350.66
    82.1389 57.65 3323.00 3360.52
    82.1563 56.81 3227.00 3369.99
    82.1738 58.20 3387.00 3379.22
    82.1912 57.53 3310.00 3388.23
    82.2086 57.91 3353.00 3397.01
    82.2261 57.23 3275.00 3405.46
    82.2435 57.38 3293.00 3413.41
    82.2609 58.47 3419.00 3420.72
    82.2784 58.43 3414.00 3427.04
    82.2958 58.05 3370.00 3432.19
    82.3132 58.68 3443.00 3435.98
    82.3307 57.96 3359.00 3438.23
    82.3481 58.54 3427.00 3438.82
    82.3656 58.67 3442.00 3437.72
    82.3830 58.02 3366.00 3434.95
    82.4004 58.38 3408.00 3430.42
    82.4179 57.76 3336.00 3424.71
    82.4353 58.85 3463.00 3417.66
    82.4527 57.76 3336.00 3409.57
    82.4702 58.72 3448.00 3400.68
    82.4876 57.41 3296.00 3391.23
    82.5051 58.71 3447.00 3381.28
    82.5225 57.09 3259.00 3371.41
    82.5399 57.93 3356.00 3361.64
    82.5574 59.37 3525.00 3352.14
    82.5748 59.14 3497.00 3343.05
    82.5922 57.92 3355.00 3334.53
    82.6097 57.11 3262.00 3326.67
    82.6271 57.38 3293.00 3319.57
    82.6445 58.40 3411.00 3313.30
    82.6620 57.57 3314.00 3307.92
    82.6794 57.92 3355.00 3303.48
    82.6969 59.17 3501.00 3299.98
    82.7143 58.47 3419.00 3297.38
    82.7317 59.19 3504.00 3295.74
    82.7492 59.27 3513.00 3294.90
    82.7666 58.72 3448.00 3294.99
    82.7840 58.51 3424.00 3295.89
    82.8015 57.98 3362.00 3297.56
    82.8189 58.49 3421.00 3300.03
    82.8364 58.77 3454.00 3303.26
    82.8538 58.12 3378.00 3307.33
    82.8712 57.27 3280.00 3312.40
    82.8887 58.28 3397.00 3318.74
    82.9061 58.48 3420.00 3326.11
    82.9236 58.16 3383.00 3334.66
    82.9410 58.52 3425.00 3344.29
    82.9584 58.29 3398.00 3354.95
    82.9759 58.44 3415.00 3366.52
    82.9933 58.95 3475.00 3378.82
    83.0107 58.22 3389.00 3391.59
    83.0282 58.77 3454.00 3404.62
    83.0456 58.93 3473.00 3417.69
    83.0630 58.23 3391.00 3430.50
    83.0805 59.51 3541.00 3442.87
    83.0979 60.21 3625.00 3454.51
    83.1153 59.11 3494.00 3465.64
    83.1328 59.15 3499.00 3475.94
    83.1502 57.92 3355.00 3485.29
    83.1677 59.33 3520.00 3493.77
    83.1851 58.57 3430.00 3501.43
    83.2025 59.55 3546.00 3508.11
    83.2200 58.77 3454.00 3513.82
    83.2374 58.59 3433.00 3518.59
    83.2548 59.62 3555.00 3522.52
    83.2723 59.95 3594.00 3525.61
    83.2897 59.15 3499.00 3528.29
    83.3072 57.80 3341.00 3530.53
    83.3246 58.81 3459.00 3532.57
    83.3420 58.53 3426.00 3534.58
    83.3595 59.23 3508.00 3536.67
    83.3769 59.28 3514.00 3539.08
    83.3943 59.73 3568.00 3541.92
    83.4118 58.80 3457.00 3545.10
    83.4292 58.77 3454.00 3548.65
    83.4466 59.30 3516.00 3552.69
    83.4641 59.03 3485.00 3557.11
    83.4815 60.37 3645.00 3561.88
    83.4990 60.30 3636.00 3566.84
    83.5164 60.54 3665.00 3571.99
    83.5338 60.79 3696.00 3577.12
    83.5512 59.97 3596.00 3582.20
    83.5687 59.53 3544.00 3586.97
    83.5862 59.71 3565.00 3591.54
    83.6036 59.92 3591.00 3595.66
    83.6210 59.73 3568.00 3599.26
    83.6385 59.34 3521.00 3602.30
    83.6559 59.41 3529.00 3604.49
    83.6733 59.57 3548.00 3605.78
    83.6908 59.66 3559.00 3606.03
    83.7082 59.51 3541.00 3605.05
    83.7256 59.52 3543.00 3602.67
    83.7431 60.08 3610.00 3598.66
    83.7605 60.00 3600.00 3592.87
    83.7779 58.77 3454.00 3585.13
    83.7954 59.14 3497.00 3575.31
    83.8128 59.87 3584.00 3563.35
    83.8303 59.23 3508.00 3549.28
    83.8477 59.25 3511.00 3533.28
    83.8651 59.09 3492.00 3515.36
    83.8826 59.48 3538.00 3496.11
    83.9000 59.41 3530.00 3475.62
    83.9174 58.03 3368.00 3454.16
    83.9349 58.94 3474.00 3432.06
    83.9523 58.37 3407.00 3409.53
    83.9698 58.04 3369.00 3386.74
    83.9872 58.51 3423.00 3363.86
    84.0046 57.78 3338.00 3341.05
    84.0221 57.62 3320.00 3318.28
    84.0395 56.68 3213.00 3295.68
    84.0569 56.14 3152.00 3273.29
    84.0744 57.20 3272.00 3251.21
    84.0918 55.79 3113.00 3229.38
    84.1093 56.93 3241.00 3207.91
    84.1267 56.12 3150.00 3186.86
    84.1441 56.31 3171.00 3166.33
    84.1616 56.22 3161.00 3146.43
    84.1790 56.04 3140.00 3127.34
    84.1964 55.78 3111.00 3109.06
    84.2139 56.20 3158.00 3091.73
    84.2313 54.34 2953.00 3075.46
    84.2487 55.89 3124.00 3060.28
    84.2662 55.55 3086.00 3046.29
    84.2836 55.25 3053.00 3033.63
    84.3011 54.78 3001.00 3022.05
    84.3185 55.04 3029.00 3011.66
    84.3359 54.62 2983.00 3002.38
    84.3534 55.35 3064.00 2994.24
    84.3708 55.20 3047.00 2987.15
    84.3882 54.64 2986.00 2981.02
    84.4057 55.31 3059.00 2975.76
    84.4231 54.58 2979.00 2971.30
    84.4406 54.56 2977.00 2967.58
    84.4580 55.91 3126.00 2964.54
    84.4754 54.32 2951.00 2962.28
    84.4929 55.15 3041.00 2960.49
    84.5103 54.08 2925.00 2959.29
    84.5277 54.77 3000.00 2958.63
    84.5452 55.09 3035.00 2958.55
    84.5626 53.94 2909.00 2959.01
    84.5800 54.75 2998.00 2959.96
    84.5975 53.93 2908.00 2961.38
    84.6149 54.40 2959.00 2963.26
    84.6323 55.01 3026.00 2965.44
    84.6498 54.74 2997.00 2967.88
    84.6672 54.81 3004.00 2970.59
    84.6847 54.85 3009.00 2973.54
    84.7021 54.22 2940.00 2976.57
    84.7195 55.44 3074.00 2979.69
    84.7370 55.22 3049.00 2982.88
    84.7544 55.44 3074.00 2986.11
    84.7719 55.03 3028.00 2989.35
    84.7893 55.89 3124.00 2992.54
    84.8067 55.99 3135.00 2995.78
    84.8242 54.90 3014.00 2998.79
    84.8416 55.04 3029.00 3001.74
    84.8590 54.79 3002.00 3004.52
    84.8765 55.63 3095.00 3007.10
    84.8939 55.05 3030.00 3009.48
    84.9113 55.02 3027.00 3011.66
    84.9288 55.67 3099.00 3013.75
    84.9462 55.56 3087.00 3015.74
    84.9637 54.60 2981.00 3017.76
    84.9811 54.83 3006.00 3019.96
    84.9985 55.07 3033.00 3022.45
    85.0160 55.68 3100.00 3025.35
    85.0334 55.05 3031.00 3028.95
    85.0508 55.56 3087.00 3033.16
    85.0683 54.75 2998.00 3037.84
    85.0857 55.15 3041.00 3043.16
    85.1032 55.66 3098.00 3049.16
    85.1206 54.48 2968.00 3055.75
    85.1380 55.42 3071.00 3062.87
    85.1555 55.47 3077.00 3070.40
    85.1729 56.41 3182.00 3078.28
    85.1903 55.40 3069.00 3086.23
    85.2078 55.68 3100.00 3094.16
    85.2252 56.02 3138.00 3101.87
    85.2426 56.02 3138.00 3109.23
    85.2601 55.09 3035.00 3116.10
    85.2775 55.21 3048.00 3122.23
    85.2950 55.76 3109.00 3127.57
    85.3124 54.94 3018.00 3131.80
    85.3298 56.57 3200.00 3135.34
    85.3473 56.23 3162.00 3138.17
    85.3647 56.26 3165.00 3140.25
    85.3821 55.54 3085.00 3141.80
    85.3996 55.34 3062.00 3142.75
    85.4170 55.95 3130.00 3143.28
    85.4345 55.03 3028.00 3143.42
    85.4519 55.83 3117.00 3143.25
    85.4693 55.04 3029.00 3142.78
    85.4868 55.15 3041.00 3141.97
    85.5042 55.26 3054.00 3140.78
    85.5216 55.81 3115.00 3139.09
    85.5391 56.50 3192.00 3136.81
    85.5565 56.04 3141.00 3133.84
    85.5739 54.60 2981.00 3129.92
    85.5914 56.75 3221.00 3125.13
    85.6088 55.88 3123.00 3119.58
    85.6263 55.79 3112.00 3113.13
    85.6437 56.21 3159.00 3105.85
    85.6611 55.65 3097.00 3097.83
    85.6786 54.90 3014.00 3089.04
    85.6960 56.04 3141.00 3080.00
    85.7134 55.90 3125.00 3070.76
    85.7309 55.61 3092.00 3061.43
    85.7483 55.01 3026.00 3052.16
    85.7657 55.08 3034.00 3043.27
    85.7832 55.40 3069.00 3034.65
    85.8006 54.94 3018.00 3026.40
    85.8181 54.74 2996.00 3018.69
    85.8355 55.01 3026.00 3011.49
    85.8529 55.34 3062.00 3004.87
    85.8704 55.73 3106.00 2999.00
    85.8878 55.02 3027.00 2993.81
    85.9052 54.77 3000.00 2989.04
    85.9227 54.74 2996.00 2984.87
    85.9401 54.62 2983.00 2981.17
    85.9576 54.23 2941.00 2978.15
    85.9750 55.70 3103.00 2975.66
    85.9924 54.66 2988.00 2973.68
    86.0099 54.95 3019.00 2972.13
    86.0273 55.10 3036.00 2970.93
    86.0447 55.11 3037.00 2970.03
    86.0622 54.39 2958.00 2969.32
    86.0796 55.60 3091.00 2968.71
    86.0971 55.24 3052.00 2968.36
    86.1145 54.09 2926.00 2967.66
    86.1319 54.11 2928.00 2966.63
    86.1494 53.80 2894.00 2965.62
    86.1668 54.97 3022.00 2964.42
    86.1842 55.41 3070.00 2963.04
    86.2017 54.24 2942.00 2961.53
    86.2191 54.24 2942.00 2959.94
    86.2365 54.24 2942.00 2958.44
    86.2540 54.36 2955.00 2956.89
    86.2714 54.33 2952.00 2955.44
    86.2889 55.71 3104.00 2954.14
    86.3063 56.04 3140.00 2953.02
    86.3237 54.28 2946.00 2952.18
    86.3412 55.03 3028.00 2951.36
    86.3586 54.00 2916.00 2951.11
    86.3761 54.48 2968.00 2950.77
    86.3935 54.72 2994.00 2950.48
    86.4109 54.53 2973.00 2950.40
    86.4284 53.53 2866.00 2950.37
    86.4458 55.86 3120.00 2950.45
    86.4632 55.17 3044.00 2950.57
    86.4807 54.85 3009.00 2950.69
    86.4981 54.49 2969.00 2950.79
    86.5155 54.97 3022.00 2950.88
    86.5330 54.69 2991.00 2950.93
    86.5504 54.60 2981.00 2950.90
    86.5678 54.67 2989.00 2950.71
    86.5853 54.40 2959.00 2950.79
    86.6027 55.54 3085.00 2950.90
    86.6202 55.34 3062.00 2951.20
    86.6376 54.73 2995.00 2951.69
    86.6550 55.52 3082.00 2952.47
    86.6725 54.42 2962.00 2953.56
    86.6899 54.40 2959.00 2954.93
    86.7073 54.63 2984.00 2957.06
    86.7248 53.85 2900.00 2959.26
    86.7422 54.52 2972.00 2961.94
    86.7597 54.29 2947.00 2964.69
    86.7771 55.26 3054.00 2967.80
    86.7945 55.66 3098.00 2971.09
    86.8120 54.83 3006.00 2974.45
    86.8294 55.17 3044.00 2977.84
    86.8468 54.60 2981.00 2981.04
    86.8643 54.32 2951.00 2984.35
    86.8817 54.46 2966.00 2987.31
    86.8991 55.35 3064.00 2990.13
    86.9166 55.45 3075.00 2992.66
    86.9340 55.76 3109.00 2994.86
    86.9514 54.76 2999.00 2997.03
    86.9689 54.62 2983.00 2999.15
    86.9863 53.82 2897.00 3001.35
    87.0038 55.23 3050.00 3003.75
    87.0212 55.78 3111.00 3006.29
    87.0386 55.55 3086.00 3009.43
    87.0561 54.81 3004.00 3013.23
    87.0735 55.45 3075.00 3017.47
    87.0910 55.02 3027.00 3022.33
    87.1084 55.55 3086.00 3027.72
    87.1258 55.19 3046.00 3033.85
    87.1433 55.53 3084.00 3040.57
    87.1607 55.17 3044.00 3047.85
    87.1781 55.44 3074.00 3055.19
    87.1956 55.01 3026.00 3063.24
    87.2130 56.12 3149.00 3071.63
    87.2304 55.92 3127.00 3080.24
    87.2479 55.57 3088.00 3088.97
    87.2653 55.55 3086.00 3097.90
    87.2828 55.38 3067.00 3106.50
    87.3002 56.18 3156.00 3114.97
    87.3176 56.04 3141.00 3123.10
    87.3351 56.50 3192.00 3130.80
    87.3525 57.21 3273.00 3138.09
    87.3699 55.89 3124.00 3144.56
    87.3874 57.53 3310.00 3150.24
    87.4048 56.43 3184.00 3155.22
    87.4223 57.64 3322.00 3159.36
    87.4397 55.75 3108.00 3162.73
    87.4571 56.03 3139.00 3165.23
    87.4746 57.33 3287.00 3167.23
    87.4920 55.77 3110.00 3168.69
    87.5094 56.17 3155.00 3169.70
    87.5269 56.79 3225.00 3170.31
    87.5443 56.85 3232.00 3170.64
    87.5617 56.34 3174.00 3170.73
    87.5792 56.53 3196.00 3170.56
    87.5966 56.41 3182.00 3170.32
    87.6141 56.83 3230.00 3169.65
    87.6315 56.63 3207.00 3168.69
    87.6489 55.93 3128.00 3167.49
    87.6664 56.04 3140.00 3166.02
    87.6838 57.58 3316.00 3164.02
    87.7012 56.40 3181.00 3161.65
    87.7187 56.32 3172.00 3158.93
    87.7361 55.71 3104.00 3155.89
    87.7536 56.91 3239.00 3152.60
    87.7710 57.58 3316.00 3149.11
    87.7884 56.69 3214.00 3145.52
    87.8059 56.50 3192.00 3142.10
    87.8233 55.70 3102.00 3138.44
    87.8407 56.09 3146.00 3134.77
    87.8582 56.63 3207.00 3131.18
    87.8756 56.44 3185.00 3127.60
    87.8930 56.36 3177.00 3124.19
    87.9105 56.03 3139.00 3120.65
    87.9279 55.48 3078.00 3117.05
    87.9454 55.27 3055.00 3113.41
    87.9628 57.11 3261.00 3109.74
    87.9802 56.14 3152.00 3106.08
    87.9977 56.11 3148.00 3102.48
    88.0151 56.27 3166.00 3099.03
    88.0325 56.44 3185.00 3095.82
    88.0500 56.41 3182.00 3092.97
    88.0674 56.08 3145.00 3090.56
    88.0848 55.68 3100.00 3088.64
    88.1023 55.94 3129.00 3087.50
    88.1197 56.64 3208.00 3086.94
    88.1372 56.29 3169.00 3087.18
    88.1546 55.77 3110.00 3088.06
    88.1720 56.09 3146.00 3089.71
    88.1895 56.08 3145.00 3092.02
    88.2069 56.31 3171.00 3094.85
    88.2243 56.47 3189.00 3098.21
    88.2418 56.33 3173.00 3101.99
    88.2592 56.48 3190.00 3106.15
    88.2767 55.94 3129.00 3110.84
    88.2941 56.09 3146.00 3115.37
    88.3115 56.05 3142.00 3119.95
    88.3290 55.37 3066.00 3124.38
    88.3464 55.74 3107.00 3128.82
    88.3638 55.84 3118.00 3133.24
    88.3813 56.20 3158.00 3137.21
    88.3987 56.52 3194.00 3140.84
    88.4161 55.65 3097.00 3144.07
    88.4336 55.87 3122.00 3146.88
    88.4510 57.11 3262.00 3149.20
    88.4685 56.75 3221.00 3151.04
    88.4859 55.01 3026.00 3152.48
    88.5033 56.92 3240.00 3153.34
    88.5208 56.72 3217.00 3153.73
    88.5382 56.75 3221.00 3153.65
    88.5556 56.90 3238.00 3153.14
    88.5731 56.71 3216.00 3152.26
    88.5905 56.62 3206.00 3151.01
    88.6080 55.94 3129.00 3149.40
    88.6254 56.67 3211.00 3147.69
    88.6428 55.95 3130.00 3145.66
    88.6603 56.05 3142.00 3143.43
    88.6777 55.76 3109.00 3141.04
    88.6951 56.08 3145.00 3138.49
    88.7126 55.97 3133.00 3135.82
    88.7300 55.17 3044.00 3133.06
    88.7474 56.25 3164.00 3130.19
    88.7649 56.68 3213.00 3127.21
    88.7823 55.69 3101.00 3124.49
    88.7998 55.50 3080.00 3121.93
    88.8172 55.19 3046.00 3119.64
    88.8346 56.02 3138.00 3117.76
    88.8521 55.22 3049.00 3116.35
    88.8695 55.79 3112.00 3115.65
    88.8869 56.33 3173.00 3115.55
    88.9044 56.25 3164.00 3116.20
    88.9218 55.34 3062.00 3117.67
    88.9392 56.13 3151.00 3120.02
    88.9567 56.07 3144.00 3123.08
    88.9741 56.19 3157.00 3126.88
    88.9916 56.89 3236.00 3131.35
    89.0090 55.69 3101.00 3136.39
    89.0264 55.81 3115.00 3141.94
    89.0439 56.27 3166.00 3147.70
    89.0613 55.87 3122.00 3153.77
    89.0787 57.51 3307.00 3159.95
    89.0962 56.50 3192.00 3166.01
    89.1136 57.01 3250.00 3172.28
    89.1311 55.19 3046.00 3178.31
    89.1485 56.65 3209.00 3184.17
    89.1659 56.75 3221.00 3189.82
    89.1834 56.22 3161.00 3195.25
    89.2008 57.13 3264.00 3200.46
    89.2182 56.82 3228.00 3205.48
    89.2357 57.09 3259.00 3210.35
    89.2531 56.25 3164.00 3215.13
    89.2706 56.78 3224.00 3219.87
    89.2880 56.24 3163.00 3224.63
    89.3054 57.64 3322.00 3229.51
    89.3229 56.67 3212.00 3234.63
    89.3403 58.28 3397.00 3239.92
    89.3577 56.80 3226.00 3245.51
    89.3752 56.91 3239.00 3251.35
    89.3926 56.69 3214.00 3257.64
    89.4100 57.08 3258.00 3264.30
    89.4275 57.04 3254.00 3271.32
    89.4449 57.52 3309.00 3278.67
    89.4623 56.98 3247.00 3286.29
    89.4798 56.57 3200.00 3294.15
    89.4972 57.34 3288.00 3302.17
    89.5147 56.62 3206.00 3310.49
    89.5321 56.12 3149.00 3318.66
    89.5495 57.54 3311.00 3326.79
    89.5670 57.58 3316.00 3334.90
    89.5844 57.45 3300.00 3342.76
    89.6019 58.38 3408.00 3350.36
    89.6193 58.81 3459.00 3357.54
    89.6367 57.68 3327.00 3364.37
    89.6542 58.26 3394.00 3370.66
    89.6716 57.49 3305.00 3376.43
    89.6890 57.68 3327.00 3381.58
    89.7065 58.22 3389.00 3386.04
    89.7239 58.34 3404.00 3389.79
    89.7413 58.08 3373.00 3392.78
    89.7588 57.62 3320.00 3394.99
    89.7762 58.63 3438.00 3396.39
    89.7936 58.05 3370.00 3397.07
    89.8111 58.80 3457.00 3396.88
    89.8285 58.16 3383.00 3395.88
    89.8460 57.97 3361.00 3394.16
    89.8634 58.08 3373.00 3391.80
    89.8808 58.76 3453.00 3388.95
    89.8983 57.65 3323.00 3385.72
    89.9157 57.94 3357.00 3382.36
    89.9332 58.44 3415.00 3378.99
    89.9506 57.78 3338.00 3375.87
    89.9680 58.35 3405.00 3373.12
    89.9855 58.07 3372.00 3370.90
    90.0029 57.74 3334.00 3369.34
    90.0203 58.73 3449.00 3368.50
    90.0378 58.05 3370.00 3368.48
    90.0552 58.55 3428.00 3369.17
    90.0726 57.66 3325.00 3370.55
    90.0901 57.71 3330.00 3372.52
    90.1075 58.53 3426.00 3374.90
    90.1249 58.21 3388.00 3377.60
    90.1424 58.93 3473.00 3380.41
    90.1598 57.59 3317.00 3383.30
    90.1773 60.09 3611.00 3385.87
    90.1947 57.79 3340.00 3388.15
    90.2121 58.88 3467.00 3390.14
    90.2296 59.30 3517.00 3391.63
    90.2470 58.85 3463.00 3392.72
    90.2644 57.08 3258.00 3393.40
    90.2819 58.13 3379.00 3393.74
    90.2993 57.63 3321.00 3393.71
    90.3167 57.95 3358.00 3393.36
    90.3342 58.71 3447.00 3392.72
    90.3516 58.62 3436.00 3391.76
    90.3691 58.46 3418.00 3390.55
    90.3865 58.19 3386.00 3389.27
    90.4039 58.48 3420.00 3387.48
    90.4214 59.62 3554.00 3385.40
    90.4388 58.69 3444.00 3383.12
    90.4563 57.89 3351.00 3380.26
    90.4737 58.57 3431.00 3377.21
    90.4911 58.03 3367.00 3373.97
    90.5086 57.83 3344.00 3370.23
    90.5260 58.18 3385.00 3366.18
    90.5434 57.99 3363.00 3361.87
    90.5609 57.42 3297.00 3357.36
    90.5783 57.80 3341.00 3352.73
    90.5957 57.95 3358.00 3348.06
    90.6132 56.82 3229.00 3343.46
    90.6306 57.94 3357.00 3339.07
    90.6480 57.60 3318.00 3334.86
    90.6655 58.23 3391.00 3330.99
    90.6829 56.91 3239.00 3327.46
    90.7004 57.76 3336.00 3324.35
    90.7178 57.04 3254.00 3321.66
    90.7352 58.46 3418.00 3319.37
    90.7527 57.11 3261.00 3317.59
    90.7701 57.90 3352.00 3316.19
    90.7875 57.68 3327.00 3315.15
    90.8050 58.40 3410.00 3314.36
    90.8224 58.13 3379.00 3313.86
    90.8399 57.77 3337.00 3313.57
    90.8573 57.89 3351.00 3313.47
    90.8747 58.13 3379.00 3313.69
    90.8922 57.46 3302.00 3314.10
    90.9096 58.09 3374.00 3314.77
    90.9270 57.91 3354.00 3315.78
    90.9445 56.83 3230.00 3317.17
    90.9619 57.45 3301.00 3318.90
    90.9793 57.91 3354.00 3321.34
    90.9968 57.40 3295.00 3324.30
    91.0142 57.97 3360.00 3327.80
    91.0316 57.81 3342.00 3331.79
    91.0491 57.97 3361.00 3336.22
    91.0665 58.29 3398.00 3340.97
    91.0839 57.69 3328.00 3346.04
    91.1014 58.16 3383.00 3351.30
    91.1188 58.46 3417.00 3356.66
    91.1363 57.87 3349.00 3362.04
    91.1537 57.93 3356.00 3367.41
    91.1712 57.77 3337.00 3372.70
    91.1886 58.73 3449.00 3377.99
    91.2060 58.28 3397.00 3383.12
    91.2235 58.53 3426.00 3388.09
    91.2409 58.40 3411.00 3392.92
    91.2583 58.26 3394.00 3397.55
    91.2758 58.87 3466.00 3402.01
    91.2932 58.57 3430.00 3406.09
    91.3106 58.48 3420.00 3409.93
    91.3281 58.61 3435.00 3413.37
    91.3455 57.71 3331.00 3416.33
    91.3630 58.24 3392.00 3418.80
    91.3804 58.77 3454.00 3420.73
    91.3978 58.44 3415.00 3422.16
    91.4153 58.45 3416.00 3423.12
    91.4327 59.46 3536.00 3423.65
    91.4501 58.58 3432.00 3423.94
    91.4676 59.16 3500.00 3424.04
    91.4850 58.60 3434.00 3424.00
    91.5024 58.65 3440.00 3424.02
    91.5199 57.64 3322.00 3424.20
    91.5373 58.31 3400.00 3424.52
    91.5548 58.40 3411.00 3425.29
    91.5722 58.59 3433.00 3426.37
    91.5896 58.46 3418.00 3427.71
    91.6071 58.90 3469.00 3429.27
    91.6245 58.13 3379.00 3430.93
    91.6419 58.06 3371.00 3432.70
    91.6594 58.54 3427.00 3434.31
    91.6768 58.74 3450.00 3435.77
    91.6943 59.25 3510.00 3437.02
    91.7117 57.95 3358.00 3437.62
    91.7291 58.50 3422.00 3437.69
    91.7466 58.74 3450.00 3437.22
    91.7640 58.67 3442.00 3436.15
    91.7814 59.28 3514.00 3434.45
    91.7989 59.41 3530.00 3431.93
    91.8163 59.39 3527.00 3428.68
    91.8337 58.87 3466.00 3424.88
    91.8512 57.31 3284.00 3420.48
    91.8686 58.89 3468.00 3415.55
    91.8860 58.70 3446.00 3410.32
    91.9035 58.20 3387.00 3404.39
    91.9209 58.57 3430.00 3398.08
    91.9384 57.95 3358.00 3391.39
    91.9558 58.88 3467.00 3384.30
    91.9732 57.65 3324.00 3376.84
    91.9907 58.38 3408.00 3368.99
    92.0081 58.32 3401.00 3360.75
    92.0256 57.18 3269.00 3352.00
    92.0430 57.00 3249.00 3343.06
    92.0604 57.58 3316.00 3333.82
    92.0778 58.25 3393.00 3324.34
    92.0953 57.75 3335.00 3314.69
    92.1127 57.53 3310.00 3304.96
    92.1302 57.34 3288.00 3295.25
    92.1476 57.74 3334.00 3285.64
    92.1650 57.51 3307.00 3276.10
    92.1825 56.98 3247.00 3266.91
    92.1999 56.53 3196.00 3258.08
    92.2173 56.52 3195.00 3249.60
    92.2348 56.78 3224.00 3241.50
    92.2522 56.37 3178.00 3233.87
    92.2697 57.45 3301.00 3226.53
    92.2871 56.42 3183.00 3219.56
    92.3045 56.38 3179.00 3212.94
    92.3220 56.52 3195.00 3206.56
    92.3394 56.83 3230.00 3200.54
    92.3568 56.36 3176.00 3194.81
    92.3743 57.38 3292.00 3189.35
    92.3917 56.79 3225.00 3184.12
    92.4091 56.28 3167.00 3179.15
    92.4266 55.67 3099.00 3174.58
    92.4440 56.02 3138.00 3170.17
    92.4615 56.20 3158.00 3166.00
    92.4789 56.53 3196.00 3162.08
    92.4963 56.56 3199.00 3158.30
    92.5138 56.70 3215.00 3154.66
    92.5312 56.67 3211.00 3151.29
    92.5487 56.05 3142.00 3147.96
    92.5661 56.46 3188.00 3144.66
    92.5835 57.04 3254.00 3141.43
    92.6010 56.04 3141.00 3138.27
    92.6184 57.04 3254.00 3135.16
    92.6358 56.65 3209.00 3132.13
    92.6533 55.98 3134.00 3129.16
    92.6707 55.19 3046.00 3126.30
    92.6881 55.36 3065.00 3123.54
    92.7056 55.40 3069.00 3120.93
    92.7230 55.01 3026.00 3118.48
    92.7404 55.73 3106.00 3116.32
    92.7579 55.39 3068.00 3114.41
    92.7753 55.05 3031.00 3112.79
    92.7928 55.61 3092.00 3111.50
    92.8102 55.31 3059.00 3110.57
    92.8276 55.31 3059.00 3109.91
    92.8451 56.14 3152.00 3109.44
    92.8625 55.17 3044.00 3109.44
    92.8799 55.11 3037.00 3109.68
    92.8974 55.73 3106.00 3110.16
    92.9148 55.96 3132.00 3110.84
    92.9322 54.72 2994.00 3111.68
    92.9497 56.21 3159.00 3112.64
    92.9671 55.61 3092.00 3113.61
    92.9846 55.28 3056.00 3114.71
    93.0020 55.24 3051.00 3115.82
    93.0194 54.58 2979.00 3116.86
    93.0369 55.23 3050.00 3117.85
    93.0543 56.29 3169.00 3118.90
    93.0717 55.51 3081.00 3119.56
    93.0892 55.77 3110.00 3119.96
    93.1066 56.09 3146.00 3120.12
    93.1241 55.19 3046.00 3119.95
    93.1415 55.95 3130.00 3119.20
    93.1589 55.48 3078.00 3118.11
    93.1764 55.27 3055.00 3116.47
    93.1938 55.78 3111.00 3114.54
    93.2112 55.43 3072.00 3112.33
    93.2287 54.21 2939.00 3109.72
    93.2461 55.27 3055.00 3106.87
    93.2635 54.95 3020.00 3103.90
    93.2810 54.14 2931.00 3100.73
    93.2984 55.61 3092.00 3097.52
    93.3159 55.92 3127.00 3094.30
    93.3333 55.38 3067.00 3091.10
    93.3507 55.08 3034.00 3087.85
    93.3682 55.10 3036.00 3084.79
    93.3856 55.69 3101.00 3081.84
    93.4030 55.95 3130.00 3078.99
    93.4205 55.97 3133.00 3076.24
    93.4379 55.64 3096.00 3073.62
    93.4554 55.49 3079.00 3071.16
    93.4728 55.09 3035.00 3068.84
    93.4902 53.47 2859.00 3066.79
    93.5077 54.30 2949.00 3065.12
    93.5251 55.77 3110.00 3063.84
    93.5425 55.83 3117.00 3063.01
    93.5600 54.79 3002.00 3062.48
    93.5774 54.44 2964.00 3062.76
    93.5948 55.52 3083.00 3063.66
    93.6123 54.71 2993.00 3065.40
    93.6297 54.24 2942.00 3067.61
    93.6472 55.81 3115.00 3070.47
    93.6646 55.50 3080.00 3073.98
    93.6820 55.36 3065.00 3078.10
    93.6995 56.12 3149.00 3082.79
    93.7169 54.97 3022.00 3088.00
    93.7343 55.02 3027.00 3093.81
    93.7518 56.12 3149.00 3099.97
    93.7692 56.12 3150.00 3106.37
    93.7867 54.98 3023.00 3113.05
    93.8041 55.13 3039.00 3119.94
    93.8215 56.08 3145.00 3126.98
    93.8390 55.64 3096.00 3134.14
    93.8564 56.70 3215.00 3141.24
    93.8738 55.99 3135.00 3148.48
    93.8913 56.89 3237.00 3155.70
    93.9087 56.23 3162.00 3162.85
    93.9261 56.05 3142.00 3169.67
    93.9436 56.33 3173.00 3176.63
    93.9610 56.06 3143.00 3183.47
    93.9784 57.05 3255.00 3190.04
    93.9959 55.97 3133.00 3196.44
    94.0133 56.19 3157.00 3202.49
    94.0308 56.51 3193.00 3208.05
    94.0482 57.39 3294.00 3213.15
    94.0656 56.94 3242.00 3217.77
    94.0831 57.31 3284.00 3221.62
    94.1005 56.70 3215.00 3224.93
    94.1180 56.62 3206.00 3227.58
    94.1354 57.25 3277.00 3229.52
    94.1528 57.38 3292.00 3230.74
    94.1702 56.39 3180.00 3231.23
    94.1877 57.50 3306.00 3231.00
    94.2051 56.77 3223.00 3230.20
    94.2226 57.42 3297.00 3228.48
    94.2400 57.38 3293.00 3226.25
    94.2574 56.97 3246.00 3223.41
    94.2749 56.62 3206.00 3220.00
    94.2923 56.04 3140.00 3216.04
    94.3098 56.60 3203.00 3211.57
    94.3272 56.12 3150.00 3206.69
    94.3446 55.71 3104.00 3201.32
    94.3621 56.13 3151.00 3195.55
    94.3795 56.08 3145.00 3189.40
    94.3969 56.28 3167.00 3182.94
    94.4144 56.55 3198.00 3176.27
    94.4318 55.83 3117.00 3169.39
    94.4492 56.35 3175.00 3162.33
    94.4667 54.87 3011.00 3155.09
    94.4841 57.18 3269.00 3147.68
    94.5015 55.33 3061.00 3140.13
    94.5190 54.82 3005.00 3132.40
    94.5364 55.92 3127.00 3124.51
    94.5539 54.43 2963.00 3116.46
    94.5713 56.22 3161.00 3108.19
    94.5887 55.05 3031.00 3099.87
    94.6062 55.92 3127.00 3091.32
    94.6236 55.31 3059.00 3082.87
    94.6410 54.83 3006.00 3074.38
    94.6585 54.79 3002.00 3066.08
    94.6759 54.49 2969.00 3058.02
    94.6934 54.47 2967.00 3050.21
    94.7108 55.61 3092.00 3042.81
    94.7282 55.40 3069.00 3035.86
    94.7457 55.01 3026.00 3029.48
    94.7631 55.40 3069.00 3023.73
    94.7805 55.34 3062.00 3018.64
    94.7980 54.82 3005.00 3014.30
    94.8154 54.91 3015.00 3010.74
    94.8328 55.00 3025.00 3007.95
    94.8503 55.30 3058.00 3006.04
    94.8677 55.17 3044.00 3004.97
    94.8851 54.09 2926.00 3004.77
    94.9026 54.67 2989.00 3005.49
    94.9200 54.43 2963.00 3007.15
    94.9374 55.17 3044.00 3009.64
    94.9549 55.01 3026.00 3013.19
    94.9723 54.85 3009.00 3017.85
    94.9898 54.65 2987.00 3023.42
    95.0072 54.62 2983.00 3030.05
    95.0246 55.23 3050.00 3037.66
    95.0421 54.75 2998.00 3046.26
    95.0595 55.18 3045.00 3055.86
    95.0770 54.76 2999.00 3066.39
    95.0944 55.65 3097.00 3077.70
    95.1118 55.04 3029.00 3090.04
    95.1293 55.16 3043.00 3103.13
    95.1467 54.85 3009.00 3116.89
    95.1641 57.52 3308.00 3131.38
    95.1816 56.32 3172.00 3146.37
    95.1990 55.34 3063.00 3161.70
    95.2165 56.90 3238.00 3177.57
    95.2339 56.06 3143.00 3193.84
    95.2513 56.07 3144.00 3210.39
    95.2688 56.18 3156.00 3227.08
    95.2862 56.53 3196.00 3243.85
    95.3036 56.24 3163.00 3260.55
    95.3211 57.71 3331.00 3277.08
    95.3385 57.11 3262.00 3293.28
    95.3559 57.67 3326.00 3309.10
    95.3734 56.13 3151.00 3324.18
    95.3908 57.69 3328.00 3338.44
    95.4082 57.93 3356.00 3351.63
    95.4257 57.29 3282.00 3363.73
    95.4431 57.92 3355.00 3374.52
    95.4606 58.18 3385.00 3383.92
    95.4780 58.24 3392.00 3391.59
    95.4954 57.68 3327.00 3397.71
    95.5129 57.96 3359.00 3401.99
    95.5303 57.75 3335.00 3404.60
    95.5477 57.92 3355.00 3405.54
    95.5652 57.17 3268.00 3404.76
    95.5826 57.92 3355.00 3402.30
    95.6000 57.35 3289.00 3398.19
    95.6175 58.37 3407.00 3392.57
    95.6349 57.31 3285.00 3385.35
    95.6524 57.56 3313.00 3376.98
    95.6698 57.91 3353.00 3367.37
    95.6872 57.81 3342.00 3356.66
    95.7047 57.96 3359.00 3345.02
    95.7221 56.85 3232.00 3332.52
    95.7395 57.13 3264.00 3319.49
    95.7570 57.36 3290.00 3305.93
    95.7744 56.00 3136.00 3291.99
    95.7919 57.18 3270.00 3277.91
    95.8093 56.66 3210.00 3263.82
    95.8267 56.48 3190.00 3249.82
    95.8442 57.06 3256.00 3236.05
    95.8616 55.35 3064.00 3222.51
    95.8790 56.57 3200.00 3209.62
    95.8965 56.47 3189.00 3197.34
    95.9139 56.36 3176.00 3185.68
    95.9313 55.09 3035.00 3174.85
    95.9488 56.05 3142.00 3164.68
    95.9662 55.79 3113.00 3155.46
    95.9837 55.20 3047.00 3147.15
    96.0011 56.12 3150.00 3139.82
    96.0185 55.00 3025.00 3133.39
    96.0360 55.09 3035.00 3127.90
    96.0534 55.00 3025.00 3123.42
    96.0708 56.42 3183.00 3119.81
    96.0883 54.74 2996.00 3117.05
    96.1057 55.45 3075.00 3115.09
    96.1232 55.42 3071.00 3113.84
    96.1406 55.66 3098.00 3113.25
    96.1580 55.94 3129.00 3113.22
    96.1755 55.52 3082.00 3113.28
    96.1929 56.15 3153.00 3113.81
    96.2103 56.87 3234.00 3114.42
    96.2278 56.06 3143.00 3115.05
    96.2452 55.34 3062.00 3115.56
    96.2626 55.57 3088.00 3115.87
    96.2801 56.44 3185.00 3115.91
    96.2975 55.41 3070.00 3115.63
    96.3149 54.95 3020.00 3115.01
    96.3324 55.15 3042.00 3114.04
    96.3498 55.83 3117.00 3112.68
    96.3673 54.96 3021.00 3111.12
    96.3847 55.77 3110.00 3109.33
    96.4021 55.55 3086.00 3107.40
    96.4196 54.88 3012.00 3105.39
    96.4370 54.68 2990.00 3103.38
    96.4544 55.59 3090.00 3101.50
    96.4719 55.17 3044.00 3099.72
    96.4893 55.67 3099.00 3098.11
    96.5068 55.94 3129.00 3096.82
    96.5242 55.70 3102.00 3095.83
    96.5416 54.88 3012.00 3095.24
    96.5591 55.47 3077.00 3094.96
    96.5765 54.95 3020.00 3095.01
    96.5939 54.90 3014.00 3095.51
    96.6114 55.62 3094.00 3096.49
    96.6288 55.52 3083.00 3097.82
    96.6462 55.88 3123.00 3099.57
    96.6637 54.54 2975.00 3101.71
    96.6811 56.52 3194.00 3104.34
    96.6985 56.25 3164.00 3107.38
    96.7160 54.37 2956.00 3110.86
    96.7334 55.36 3065.00 3114.77
    96.7509 55.17 3044.00 3119.10
    96.7683 55.24 3052.00 3123.87
    96.7857 55.30 3058.00 3128.95
    96.8032 55.16 3043.00 3134.36
    96.8206 55.11 3037.00 3139.93
    96.8380 55.34 3062.00 3145.77
    96.8555 56.04 3141.00 3151.72
    96.8729 55.24 3051.00 3157.70
    96.8904 55.41 3070.00 3163.59
    96.9078 55.52 3083.00 3169.37
    96.9252 55.42 3071.00 3174.98
    96.9427 55.20 3047.00 3180.29
    96.9601 55.91 3126.00 3185.28
    96.9775 56.00 3136.00 3189.93
    96.9950 55.89 3124.00 3194.18
    97.0124 57.05 3255.00 3198.05
    97.0298 56.12 3149.00 3201.39
    97.0473 56.69 3214.00 3204.48
    97.0647 56.32 3172.00 3207.25
    97.0822 57.00 3249.00 3209.64
    97.0996 56.97 3246.00 3211.74
    97.1170 56.32 3172.00 3213.54
    97.1345 56.96 3244.00 3215.06
    97.1519 56.86 3233.00 3216.39
    97.1693 55.96 3132.00 3217.67
    97.1868 57.26 3279.00 3218.66
    97.2042 56.27 3166.00 3219.65
    97.2216 55.83 3117.00 3220.48
    97.2391 56.72 3217.00 3221.24
    97.2565 57.00 3249.00 3221.99
    97.2739 56.61 3205.00 3222.78
    97.2914 56.35 3175.00 3223.69
    97.3088 56.45 3187.00 3224.68
    97.3263 56.67 3212.00 3225.80
    97.3437 56.82 3229.00 3227.00
    97.3612 55.52 3083.00 3228.39
    97.3786 56.64 3208.00 3230.00
    97.3960 55.40 3069.00 3231.77
    97.4134 56.21 3159.00 3233.58
    97.4309 55.27 3055.00 3235.54
    97.4483 56.14 3152.00 3237.56
    97.4658 56.66 3210.00 3239.45
    97.4832 56.09 3146.00 3241.25
    97.5006 56.82 3228.00 3242.93
    97.5181 56.58 3201.00 3244.43
    97.5355 57.26 3279.00 3245.75
    97.5529 55.61 3092.00 3246.94
    97.5704 56.36 3177.00 3247.92
    97.5878 56.24 3163.00 3248.60
    97.6052 56.60 3204.00 3249.12
    97.6227 56.34 3174.00 3249.43
    97.6401 56.98 3247.00 3249.62
    97.6576 56.67 3212.00 3249.70
    97.6750 55.98 3134.00 3249.73
    97.6924 56.52 3194.00 3249.83
    97.7099 56.96 3244.00 3249.94
    97.7273 55.91 3126.00 3250.22
    97.7447 55.61 3092.00 3250.44
    97.7622 56.19 3157.00 3250.79
    97.7796 56.82 3229.00 3251.28
    97.7971 56.52 3194.00 3251.66
    97.8145 55.97 3133.00 3252.17
    97.8319 56.77 3223.00 3252.61
    97.8494 56.86 3233.00 3252.96
    97.8668 57.10 3260.00 3253.18
    97.8842 57.31 3284.00 3253.18
    97.9017 56.71 3216.00 3252.99
    97.9191 56.06 3143.00 3252.56
    97.9365 57.51 3307.00 3251.86
    97.9540 57.06 3256.00 3250.91
    97.9714 56.79 3225.00 3249.71
    97.9889 55.54 3085.00 3248.27
    98.0063 56.64 3208.00 3246.55
    98.0237 56.83 3230.00 3244.73
    98.0412 56.84 3231.00 3242.73
    98.0586 56.69 3214.00 3240.57
    98.0760 56.74 3219.00 3238.15
    98.0935 57.63 3321.00 3235.63
    98.1109 57.97 3361.00 3232.89
    98.1284 57.73 3333.00 3229.80
    98.1458 56.79 3225.00 3226.52
    98.1632 57.17 3268.00 3222.91
    98.1807 57.03 3252.00 3218.91
    98.1981 56.54 3197.00 3214.51
    98.2155 57.65 3324.00 3209.67
    98.2330 55.44 3074.00 3204.41
    98.2504 57.21 3273.00 3198.73
    98.2678 57.11 3262.00 3192.56
    98.2853 57.11 3261.00 3186.17
    98.3027 55.62 3094.00 3179.51
    98.3202 56.14 3152.00 3172.65
    98.3376 56.85 3232.00 3165.61
    98.3550 56.48 3190.00 3158.58
    98.3725 56.08 3145.00 3151.57
    98.3899 55.98 3134.00 3144.65
    98.4073 56.11 3148.00 3137.85
    98.4248 55.70 3103.00 3131.36
    98.4422 56.18 3156.00 3124.98
    98.4596 55.99 3135.00 3118.89
    98.4771 55.71 3104.00 3113.17
    98.4945 55.16 3043.00 3107.63
    98.5120 56.60 3204.00 3102.38
    98.5294 55.79 3112.00 3097.43
    98.5468 55.18 3045.00 3092.68
    98.5643 55.62 3094.00 3088.21
    98.5817 55.57 3088.00 3083.92
    98.5991 56.21 3160.00 3079.88
    98.6166 55.89 3124.00 3076.14
    98.6340 55.65 3097.00 3072.67
    98.6514 55.88 3123.00 3069.40
    98.6689 55.83 3117.00 3066.39
    98.6863 56.12 3149.00 3063.64
    98.7038 55.19 3046.00 3061.16
    98.7212 56.15 3153.00 3058.98
    98.7386 55.57 3088.00 3057.09
    98.7561 54.53 2974.00 3055.51
    98.7735 55.50 3080.00 3054.23
    98.7909 56.12 3150.00 3053.24
    98.8084 54.64 2985.00 3052.60
    98.8258 55.45 3075.00 3052.14
    98.8432 54.76 2999.00 3051.92
    98.8607 55.40 3069.00 3051.88
    98.8781 56.14 3152.00 3051.97
    98.8956 54.78 3001.00 3052.14
    98.9130 55.56 3087.00 3052.39
    98.9304 54.71 2993.00 3052.67
    98.9479 55.21 3048.00 3052.94
    98.9653 56.12 3149.00 3053.19
    98.9827 54.46 2966.00 3053.34
    99.0002 54.57 2978.00 3053.43
    99.0176 55.35 3064.00 3053.40
    99.0350 55.03 3028.00 3053.27
    99.0525 55.47 3077.00 3053.05
    99.0699 54.48 2968.00 3052.72
    99.0873 55.35 3064.00 3052.36
    99.1048 54.56 2977.00 3051.83
    99.1222 54.68 2990.00 3051.23
    99.1397 55.17 3044.00 3050.47
    99.1571 54.95 3020.00 3049.57
    99.1745 55.30 3058.00 3048.49
    99.1920 55.48 3078.00 3047.30
    99.2094 55.74 3107.00 3045.95
    99.2269 55.21 3048.00 3044.47
    99.2443 55.50 3080.00 3042.87
    99.2617 54.96 3021.00 3040.98
    99.2791 55.09 3035.00 3038.92
    99.2966 54.30 2949.00 3036.66
    99.3140 55.27 3055.00 3034.20
    99.3315 55.00 3025.00 3031.61
    99.3489 54.34 2953.00 3028.86
    99.3663 54.56 2977.00 3025.97
    99.3838 53.72 2886.00 3022.94
    99.4012 54.18 2936.00 3019.79
    99.4186 54.67 2989.00 3016.54
    99.4361 55.33 3061.00 3013.15
    99.4535 54.95 3020.00 3009.81
    99.4710 53.75 2889.00 3006.39
    99.4884 54.67 2989.00 3002.93
    99.5058 54.74 2997.00 2999.53
    99.5233 53.55 2868.00 2996.28
    99.5407 54.71 2993.00 2993.10
    99.5581 54.52 2972.00 2989.96
    99.5756 54.95 3019.00 2987.07
    99.5930 54.77 3000.00 2984.54
    99.6104 53.48 2860.00 2982.26
    99.6279 55.04 3029.00 2980.31
    99.6453 53.79 2893.00 2978.69
    99.6628 54.18 2936.00 2977.48
    99.6802 53.94 2910.00 2976.67
    99.6976 54.75 2998.00 2976.17
    99.7151 54.30 2949.00 2976.19
    99.7325 53.60 2873.00 2976.70
    99.7499 53.98 2914.00 2977.67
    99.7674 54.86 3010.00 2979.06
    99.7848 53.98 2914.00 2980.94
    99.8023 53.79 2893.00 2983.25
    99.8197 54.18 2935.00 2985.94
    99.8371 54.44 2964.00 2989.09
    99.8546 53.80 2894.00 2992.67
    99.8720 54.26 2944.00 2996.61
    99.8894 54.75 2998.00 3000.75
    99.9069 54.92 3016.00 3005.20
    99.9243 55.55 3086.00 3009.86
    99.9417 55.42 3071.00 3014.71
    99.9592 55.77 3110.00 3019.68
    99.9766 55.93 3128.00 3024.73
    99.9940 56.05 3142.00 3029.81
    100.0115 56.20 3158.00 3034.88
    100.0289 55.10 3036.00 3039.90
    100.0464 55.86 3120.00 3044.79
    100.0638 55.03 3028.00 3049.59
    100.0812 56.38 3179.00 3054.31
    100.0987 56.14 3152.00 3058.78
    100.1161 55.11 3037.00 3063.05
    100.1335 55.88 3123.00 3067.10
    100.1510 55.70 3102.00 3070.89
    100.1684 55.89 3124.00 3074.41
    100.1859 55.92 3127.00 3077.67
    100.2033 56.39 3180.00 3080.63
    100.2207 55.28 3056.00 3083.31
    100.2382 55.87 3122.00 3085.71
    100.2556 55.91 3126.00 3087.84
    100.2730 55.52 3083.00 3089.72
    100.2905 55.73 3106.00 3091.39
    100.3079 55.43 3072.00 3092.80
    100.3253 56.10 3147.00 3094.13
    100.3428 56.68 3213.00 3095.29
    100.3602 56.14 3152.00 3096.42
    100.3777 56.76 3222.00 3097.48
    100.3951 56.78 3224.00 3098.52
    100.4125 55.09 3035.00 3099.54
    100.4300 55.92 3127.00 3100.51
    100.4474 56.09 3146.00 3101.40
    100.4648 55.90 3125.00 3102.34
    100.4823 56.71 3216.00 3103.24
    100.4997 56.77 3223.00 3104.06
    100.5171 55.92 3127.00 3104.77
    100.5346 56.60 3203.00 3105.35
    100.5520 56.39 3180.00 3105.78
    100.5695 56.11 3148.00 3106.03
    100.5869 55.91 3126.00 3106.10
    100.6043 55.69 3101.00 3106.02
    100.6217 55.44 3074.00 3105.72
    100.6392 56.83 3230.00 3105.22
    100.6566 56.89 3236.00 3104.62
    100.6741 55.87 3122.00 3103.93
    100.6915 55.31 3059.00 3103.17
    100.7089 56.13 3151.00 3102.40
    100.7264 55.05 3030.00 3101.63
    100.7438 55.25 3053.00 3100.96
    100.7613 56.04 3140.00 3100.40
    100.7787 55.68 3100.00 3100.00
    100.7961 56.02 3138.00 3099.75
    100.8136 56.18 3156.00 3099.72
    100.8310 56.28 3168.00 3099.97
    100.8484 55.77 3110.00 3100.48
    100.8659 55.66 3098.00 3101.28
    100.8833 56.21 3160.00 3102.36
    100.9007 55.62 3094.00 3103.75
    100.9182 55.73 3106.00 3105.44
    100.9356 55.99 3135.00 3107.45
    100.9530 56.54 3197.00 3109.82
    100.9705 55.79 3113.00 3112.48
    100.9879 55.53 3084.00 3115.52
    101.0054 56.02 3138.00 3118.85
    101.0228 56.50 3192.00 3122.52
    101.0402 57.32 3286.00 3126.41
    101.0577 55.48 3078.00 3130.72
    101.0751 55.98 3134.00 3135.48
    101.0925 56.96 3244.00 3140.41
    101.1100 56.82 3228.00 3145.50
    101.1274 56.79 3225.00 3150.88
    101.1449 56.28 3167.00 3156.44
    101.1623 56.66 3210.00 3162.20
    101.1797 56.50 3192.00 3168.03
    101.1972 56.46 3188.00 3173.84
    101.2146 55.88 3123.00 3179.75
    101.2320 56.66 3210.00 3185.61
    101.2495 55.68 3100.00 3191.38
    101.2669 56.89 3236.00 3197.04
    101.2843 56.40 3181.00 3202.49
    101.3018 56.79 3225.00 3207.73
    101.3192 56.77 3223.00 3212.73
    101.3366 56.98 3247.00 3217.48
    101.3541 57.82 3343.00 3221.97
    101.3715 56.38 3179.00 3226.09
    101.3890 56.96 3245.00 3230.12
    101.4064 56.82 3228.00 3234.02
    101.4238 56.28 3167.00 3237.66
    101.4413 57.25 3277.00 3241.13
    101.4587 56.02 3138.00 3244.44
    101.4762 56.82 3228.00 3247.62
    101.4936 57.04 3253.00 3250.66
    101.5110 58.23 3391.00 3253.53
    101.5285 57.26 3279.00 3256.25
    101.5459 57.28 3281.00 3258.69
    101.5633 56.82 3229.00 3260.95
    101.5808 57.50 3306.00 3262.87
    101.5982 56.50 3192.00 3264.45
    101.6156 57.75 3335.00 3265.60
    101.6331 57.70 3329.00 3266.31
    101.6505 56.62 3206.00 3266.49
    101.6680 56.81 3227.00 3266.02
    101.6854 56.79 3225.00 3265.04
    101.7028 56.58 3201.00 3263.38
    101.7203 57.87 3349.00 3261.03
    101.7377 57.78 3339.00 3258.06
    101.7551 57.07 3257.00 3254.42
    101.7726 57.08 3258.00 3250.09
    101.7900 56.81 3227.00 3245.04
    101.8074 56.70 3215.00 3239.44
    101.8249 56.60 3203.00 3233.10
    101.8423 55.77 3110.00 3226.28
    101.8597 56.89 3237.00 3218.89
    101.8772 56.44 3185.00 3210.98
    101.8946 56.74 3219.00 3202.57
    101.9121 56.29 3169.00 3193.69
    101.9295 56.17 3155.00 3184.37
    101.9469 56.49 3191.00 3174.64
    101.9644 55.63 3095.00 3164.54
    101.9818 55.94 3129.00 3154.15
    101.9992 56.36 3177.00 3143.51
    102.0167 55.60 3091.00 3132.52
    102.0341 55.74 3107.00 3121.38
    102.0516 56.28 3167.00 3110.13
    102.0690 56.06 3143.00 3098.76
    102.0864 55.31 3059.00 3087.44
    102.1038 54.88 3012.00 3076.13
    102.1213 55.77 3110.00 3064.85
    102.1387 54.76 2999.00 3053.76
    102.1562 55.22 3049.00 3042.90
    102.1736 54.82 3005.00 3032.18
    102.1910 55.12 3038.00 3021.83
    102.2085 55.19 3046.00 3011.84
    102.2259 54.14 2931.00 3002.16
    102.2433 55.33 3061.00 2992.86
    102.2608 54.59 2980.00 2983.98
    102.2782 54.48 2968.00 2975.54
    102.2957 54.48 2968.00 2967.55
    102.3131 54.32 2951.00 2960.05
    102.3305 53.55 2868.00 2953.06
    102.3480 54.59 2980.00 2946.64
    102.3654 54.09 2926.00 2940.72
    102.3828 53.84 2899.00 2935.36
    102.4003 55.36 3065.00 2930.57
    102.4177 53.67 2881.00 2926.24
    102.4351 54.05 2921.00 2922.60
    102.4526 54.02 2918.00 2919.52
    102.4700 53.92 2907.00 2916.99
    102.4875 54.65 2987.00 2914.93
    102.5049 53.54 2867.00 2913.49
    102.5223 53.94 2910.00 2912.53
    102.5398 53.59 2872.00 2912.04
    102.5572 54.08 2925.00 2911.96
    102.5747 54.96 3021.00 2912.33
    102.5921 53.52 2864.00 2912.94
    102.6095 53.86 2901.00 2913.81
    102.6269 54.30 2948.00 2914.92
    102.6444 53.45 2857.00 2916.25
    102.6618 54.26 2944.00 2917.70
    102.6793 54.22 2940.00 2919.18
    102.6967 54.42 2961.00 2920.73
    102.7141 54.86 3010.00 2922.28
    102.7316 55.00 3025.00 2923.83
    102.7490 53.81 2896.00 2925.37
    102.7664 54.09 2926.00 2926.86
    102.7839 54.26 2944.00 2928.38
    102.8013 53.93 2908.00 2929.93
    102.8188 54.00 2916.00 2931.48
    102.8362 54.34 2953.00 2933.04
    102.8536 54.81 3004.00 2934.71
    102.8711 53.99 2915.00 2936.44
    102.8885 53.70 2884.00 2938.30
    102.9059 53.94 2909.00 2940.30
    102.9234 54.73 2995.00 2942.41
    102.9408 54.01 2917.00 2944.69
    102.9582 53.53 2866.00 2947.13
    102.9757 54.28 2946.00 2949.72
    102.9931 54.53 2973.00 2952.46
    103.0106 54.57 2978.00 2955.35
    103.0280 53.72 2886.00 2958.39
    103.0454 54.97 3022.00 2961.56
    103.0629 54.14 2931.00 2964.87
    103.0803 55.03 3028.00 2968.32
    103.0977 54.91 3015.00 2971.87
    103.1152 55.17 3044.00 2975.54
    103.1326 53.23 2833.00 2979.33
    103.1500 54.37 2956.00 2983.24
    103.1675 54.29 2947.00 2987.27
    103.1849 54.95 3020.00 2991.42
    103.2023 54.36 2955.00 2995.68
    103.2198 54.98 3023.00 3000.02
    103.2372 53.23 2833.00 3004.48
    103.2546 55.41 3070.00 3009.04
    103.2721 54.02 2918.00 3013.68
    103.2895 55.44 3074.00 3018.36
    103.3070 54.31 2950.00 3023.10
    103.3244 55.00 3025.00 3027.83
    103.3418 55.02 3027.00 3032.60
    103.3593 56.03 3139.00 3037.27
    103.3767 53.74 2888.00 3041.85
    103.3941 55.62 3094.00 3046.31
    103.4116 54.97 3022.00 3050.63
    103.4290 55.69 3101.00 3054.73
    103.4464 54.87 3011.00 3058.73
    103.4639 55.08 3034.00 3062.42
    103.4813 55.85 3119.00 3065.92
    103.4988 55.32 3060.00 3069.09
    103.5162 55.13 3039.00 3071.96
    103.5336 54.86 3010.00 3074.70
    103.5511 55.59 3090.00 3077.03
    103.5685 54.86 3010.00 3079.08
    103.5860 55.26 3054.00 3080.82
    103.6034 56.49 3191.00 3082.27
    103.6208 55.98 3134.00 3083.47
    103.6383 55.51 3081.00 3084.40
    103.6557 55.21 3048.00 3085.02
    103.6731 55.55 3086.00 3085.38
    103.6906 55.30 3058.00 3085.44
    103.7080 56.05 3142.00 3085.20
    103.7254 55.10 3036.00 3084.64
    103.7429 56.39 3180.00 3083.76
    103.7603 56.21 3159.00 3082.56
    103.7777 55.17 3044.00 3080.95
    103.7952 54.46 2966.00 3079.08
    103.8126 55.34 3062.00 3076.90
    103.8301 55.49 3079.00 3074.44
    103.8475 55.11 3037.00 3071.70
    103.8649 54.96 3021.00 3068.71
    103.8824 56.11 3148.00 3065.58
    103.8998 55.38 3067.00 3062.25
    103.9172 55.49 3079.00 3058.81
    103.9347 55.06 3032.00 3055.26
    103.9521 55.84 3118.00 3051.66
    103.9696 55.09 3035.00 3048.05
    103.9870 55.23 3050.00 3044.45
    104.0044 54.90 3014.00 3040.87
    104.0219 54.29 2947.00 3037.34
    104.0393 54.57 2978.00 3033.89
    104.0567 55.37 3066.00 3030.48
    104.0742 55.48 3078.00 3027.12
    104.0916 55.67 3099.00 3023.80
    104.1090 54.05 2921.00 3020.53
    104.1265 55.49 3079.00 3017.26
    104.1439 54.58 2979.00 3013.99
    104.1613 54.06 2923.00 3010.65
    104.1788 55.32 3060.00 3007.15
    104.1962 55.37 3066.00 3003.55
    104.2137 54.69 2991.00 2999.85
    104.2311 55.93 3128.00 2996.04
    104.2485 54.24 2942.00 2992.12
    104.2660 55.16 3043.00 2988.10
    104.2834 55.05 3030.00 2983.94
    104.3008 53.78 2892.00 2979.72
    104.3183 53.97 2913.00 2975.43
    104.3357 55.26 3054.00 2971.09
    104.3531 54.38 2957.00 2966.74
    104.3706 55.24 3052.00 2962.41
    104.3880 54.84 3007.00 2958.01
    104.4055 55.10 3036.00 2953.55
    104.4229 54.30 2949.00 2949.22
    104.4403 54.42 2961.00 2944.89
    104.4578 54.64 2985.00 2940.61
    104.4752 54.65 2987.00 2936.41
    104.4927 54.58 2979.00 2932.27
    104.5101 54.58 2979.00 2928.23
    104.5275 53.87 2902.00 2924.27
    104.5450 53.47 2859.00 2920.42
    104.5624 54.28 2946.00 2916.63
    104.5798 54.74 2997.00 2912.97
    104.5973 54.05 2921.00 2909.45
    104.6147 53.09 2819.00 2906.05
    104.6321 53.98 2914.00 2902.66
    104.6496 53.64 2877.00 2899.50
    104.6670 52.99 2808.00 2896.47
    104.6844 54.21 2939.00 2893.55
    104.7019 53.36 2847.00 2890.77
    104.7193 52.85 2793.00 2888.12
    104.7367 53.87 2902.00 2885.60
    104.7542 54.09 2926.00 2883.26
    104.7716 53.57 2870.00 2881.02
    104.7890 53.45 2857.00 2878.99
    104.8065 53.73 2887.00 2877.16
    104.8239 52.74 2781.00 2875.54
    104.8414 53.36 2847.00 2874.19
    104.8588 53.40 2852.00 2873.10
    104.8762 53.39 2851.00 2872.28
    104.8937 53.63 2876.00 2871.79
    104.9111 53.39 2850.00 2871.64
    104.9285 53.40 2852.00 2871.83
    104.9460 53.49 2861.00 2872.37
    104.9634 52.73 2780.00 2873.36
    104.9809 53.83 2898.00 2874.77
    104.9983 53.44 2856.00 2876.59
    105.0157 53.83 2898.00 2878.79
    105.0332 54.04 2920.00 2881.45
    105.0506 53.76 2890.00 2884.56
    105.0680 53.39 2850.00 2888.11
    105.0855 53.58 2871.00 2892.09
    105.1029 53.54 2867.00 2896.52
    105.1203 54.96 3021.00 2901.37
    105.1378 53.58 2871.00 2906.65
    105.1552 54.56 2977.00 2912.35
    105.1727 54.74 2996.00 2918.45
    105.1901 53.87 2902.00 2924.95
    105.2075 54.51 2971.00 2931.88
    105.2250 54.43 2963.00 2939.12
    105.2424 54.28 2946.00 2946.68
    105.2598 54.59 2980.00 2954.57
    105.2773 53.90 2905.00 2962.69
    105.2947 53.99 2915.00 2971.00
    105.3121 54.76 2999.00 2979.42
    105.3296 54.33 2952.00 2987.98
    105.3470 54.60 2981.00 2996.59
    105.3645 54.01 2917.00 3005.11
    105.3819 54.95 3019.00 3013.49
    105.3993 55.16 3043.00 3021.69
    105.4168 55.24 3052.00 3029.66
    105.4342 55.32 3060.00 3037.21
    105.4516 55.57 3088.00 3044.31
    105.4691 54.85 3009.00 3050.96
    105.4865 55.34 3062.00 3057.09
    105.5039 55.57 3088.00 3062.65
    105.5214 54.85 3009.00 3067.61
    105.5388 54.87 3011.00 3071.95
    105.5563 55.34 3062.00 3075.66
    105.5737 55.89 3124.00 3078.76
    105.5911 55.34 3063.00 3081.27
    105.6086 54.94 3018.00 3083.19
    105.6260 55.09 3035.00 3084.61
    105.6434 55.17 3044.00 3085.55
    105.6609 55.51 3081.00 3085.90
    105.6783 55.00 3025.00 3085.80
    105.6957 55.24 3052.00 3085.29
    105.7132 54.58 2979.00 3084.47
    105.7306 55.07 3033.00 3083.09
    105.7480 55.47 3077.00 3081.40
    105.7655 55.38 3067.00 3079.32
    105.7829 55.08 3034.00 3076.88
    105.8003 54.12 2929.00 3074.00
    105.8178 56.21 3160.00 3070.88
    105.8352 55.07 3033.00 3067.45
    105.8527 54.97 3022.00 3063.51
    105.8701 54.45 2965.00 3059.21
    105.8875 55.70 3103.00 3054.56
    105.9050 54.94 3018.00 3049.59
    105.9224 56.08 3145.00 3044.32
    105.9398 56.69 3214.00 3038.89
    105.9573 54.74 2996.00 3033.24
    105.9747 53.67 2881.00 3027.39
    105.9922 54.27 2945.00 3021.32
    106.0096 55.10 3036.00 3015.16
    106.0270 54.56 2977.00 3008.95
    106.0445 55.16 3043.00 3002.73
    106.0619 55.01 3026.00 2996.54
    106.0794 54.90 3014.00 2990.48
    106.0968 54.75 2998.00 2984.59
    106.1142 55.34 3063.00 2978.76
    106.1317 54.83 3006.00 2973.18
    106.1491 53.94 2910.00 2967.70
    106.1665 54.39 2958.00 2962.47
    106.1840 54.68 2990.00 2957.36
    106.2014 54.42 2961.00 2952.54
    106.2188 53.97 2913.00 2947.98
    106.2363 54.35 2954.00 2943.59
    106.2537 54.94 3018.00 2939.50
    106.2711 54.40 2959.00 2935.62
    106.2886 54.84 3007.00 2931.98
    106.3060 53.91 2906.00 2928.58
    106.3235 55.40 3069.00 2925.32
    106.3409 54.57 2978.00 2922.21
    106.3583 54.50 2970.00 2919.30
    106.3758 54.47 2967.00 2916.55
    106.3932 54.27 2945.00 2913.94
    106.4106 53.14 2824.00 2911.45
    106.4281 55.63 3095.00 2909.06
    106.4455 54.34 2953.00 2906.70
    106.4629 54.73 2995.00 2904.50
    106.4804 54.34 2953.00 2902.38
    106.4978 53.94 2910.00 2900.32
    106.5153 54.61 2982.00 2898.33
    106.5327 54.01 2917.00 2896.42
    106.5501 54.24 2942.00 2894.66
    106.5676 54.13 2930.00 2892.89
    106.5850 54.13 2930.00 2891.23
    106.6024 54.71 2993.00 2889.77
    106.6199 53.39 2850.00 2888.39
    106.6373 54.34 2953.00 2887.18
    106.6547 53.38 2849.00 2886.13
    106.6722 54.06 2923.00 2885.27
    106.6896 53.94 2909.00 2884.66
    106.7070 54.59 2980.00 2884.20
    106.7245 53.70 2884.00 2883.94
    106.7419 53.55 2868.00 2883.90
    106.7594 53.98 2914.00 2884.18
    106.7768 53.62 2875.00 2884.55
    106.7942 53.98 2914.00 2885.12
    106.8117 55.02 3027.00 2885.82
    106.8291 53.96 2912.00 2886.74
    106.8465 53.64 2877.00 2887.80
    106.8640 53.90 2905.00 2888.98
    106.8814 54.06 2922.00 2890.29
    106.8988 53.61 2874.00 2891.76
    106.9163 54.68 2990.00 2893.25
    106.9337 53.77 2891.00 2894.81
    106.9511 53.94 2909.00 2896.41
    106.9686 54.95 3020.00 2898.07
    106.9860 52.86 2794.00 2899.75
    107.0035 54.11 2928.00 2901.38
    107.0209 53.24 2834.00 2902.99
    107.0383 53.75 2889.00 2904.54
    107.0558 53.54 2867.00 2906.01
    107.0732 53.74 2888.00 2907.36
    107.0907 53.65 2878.00 2908.57
    107.1081 53.75 2889.00 2909.61
    107.1255 54.27 2945.00 2910.47
    107.1430 54.47 2967.00 2911.11
    107.1604 54.26 2944.00 2911.52
    107.1778 53.39 2851.00 2911.73
    107.1953 53.64 2877.00 2911.64
    107.2127 52.77 2785.00 2911.30
    107.2301 53.98 2914.00 2910.71
    107.2476 54.26 2944.00 2909.82
    107.2650 53.92 2907.00 2908.77
    107.2824 54.24 2942.00 2907.54
    107.2999 53.89 2904.00 2906.22
    107.3173 54.53 2973.00 2904.63
    107.3348 54.19 2937.00 2903.07
    107.3522 53.54 2867.00 2901.37
    107.3696 52.68 2775.00 2899.64
    107.3871 53.94 2910.00 2897.93
    107.4045 53.75 2889.00 2896.25
    107.4219 52.99 2808.00 2894.63
    107.4394 52.61 2768.00 2893.17
    107.4568 53.94 2910.00 2891.79
    107.4742 53.68 2882.00 2890.56
    107.4917 53.32 2843.00 2889.53
    107.5091 53.79 2893.00 2888.65
    107.5266 53.39 2851.00 2887.98
    107.5440 53.30 2841.00 2887.51
    107.5614 54.18 2936.00 2887.30
    107.5789 53.30 2841.00 2887.29
    107.5963 54.18 2936.00 2887.52
    107.6137 54.36 2955.00 2888.00
    107.6312 53.62 2875.00 2888.66
    107.6486 54.24 2942.00 2889.69
    107.6661 53.56 2869.00 2890.96
    107.6835 53.83 2898.00 2892.48
    107.7009 53.64 2877.00 2894.23
    107.7184 53.86 2901.00 2896.28
    107.7358 54.34 2953.00 2898.59
    107.7532 54.30 2948.00 2901.16
    107.7707 54.13 2930.00 2904.02
    107.7881 54.51 2971.00 2907.07
    107.8055 53.14 2824.00 2910.30
    107.8230 54.98 3023.00 2913.77
    107.8404 54.07 2924.00 2917.41
    107.8578 53.80 2894.00 2921.21
    107.8753 53.21 2831.00 2925.12
    107.8927 54.52 2972.00 2929.12
    107.9102 54.29 2947.00 2933.16
    107.9276 54.61 2982.00 2937.21
    107.9450 54.17 2934.00 2941.23
    107.9624 54.96 3021.00 2945.18
    107.9799 54.68 2990.00 2949.03
    107.9973 53.84 2899.00 2952.68
    108.0148 54.17 2934.00 2956.20
    108.0322 54.06 2922.00 2959.52
    108.0496 55.18 3045.00 2962.63
    108.0671 54.32 2951.00 2965.47
    108.0845 54.81 3004.00 2968.02
    108.1019 53.97 2913.00 2970.28
    108.1194 53.78 2892.00 2972.26
    108.1368 54.29 2947.00 2973.84
    108.1543 53.94 2909.00 2975.24
    108.1717 54.53 2973.00 2976.37
    108.1891 55.31 3059.00 2977.28
    108.2066 55.60 3091.00 2977.98
    108.2240 54.85 3009.00 2978.52
    108.2414 54.80 3003.00 2978.95
    108.2589 55.95 3130.00 2979.29
    108.2763 54.42 2961.00 2979.61
    108.2937 54.64 2985.00 2979.94
    108.3112 54.18 2936.00 2980.33
    108.3286 55.30 3058.00 2980.80
    108.3461 53.96 2912.00 2981.40
    108.3635 54.54 2975.00 2982.19
    108.3809 54.47 2967.00 2983.03
    108.3984 54.68 2990.00 2984.18
    108.4158 54.52 2972.00 2985.53
    108.4332 55.57 3088.00 2987.08
    108.4507 55.12 3038.00 2988.85
    108.4681 55.41 3070.00 2990.79
    108.4856 55.07 3033.00 2992.97
    108.5030 54.79 3002.00 2995.33
    108.5204 55.15 3042.00 2997.82
    108.5379 54.97 3022.00 3000.49
    108.5553 54.56 2977.00 3003.32
    108.5727 55.70 3103.00 3006.27
    108.5902 54.44 2964.00 3009.31
    108.6076 56.10 3147.00 3012.42
    108.6250 55.84 3118.00 3015.61
    108.6425 55.86 3120.00 3018.85
    108.6599 55.09 3035.00 3022.06
    108.6774 54.95 3020.00 3025.28
    108.6948 54.42 2961.00 3028.42
    108.7122 55.97 3133.00 3031.47
    108.7297 55.73 3106.00 3034.40
    108.7471 54.86 3010.00 3037.21
    108.7645 55.71 3104.00 3039.74
    108.7820 54.49 2969.00 3042.08
    108.7994 54.18 2935.00 3044.14
    108.8168 54.31 2950.00 3045.89
    108.8343 55.07 3033.00 3047.29
    108.8517 55.88 3123.00 3048.35
    108.8691 54.92 3016.00 3049.08
    108.8866 55.68 3100.00 3049.42
    108.9040 56.15 3153.00 3049.46
    108.9215 55.42 3071.00 3049.08
    108.9389 54.85 3009.00 3048.30
    108.9563 54.74 2996.00 3047.18
    108.9737 55.68 3100.00 3045.71
    108.9912 55.84 3118.00 3043.92
    109.0086 55.55 3086.00 3041.82
    109.0261 55.11 3037.00 3039.43
    109.0435 55.15 3041.00 3036.78
    109.0609 55.26 3054.00 3033.82
    109.0784 55.23 3050.00 3030.62
    109.0958 55.22 3049.00 3027.19
    109.1133 55.17 3044.00 3023.47
    109.1307 54.65 2987.00 3019.58
    109.1481 54.59 2980.00 3015.48
    109.1656 53.53 2865.00 3011.18
    109.1830 55.41 3070.00 3006.71
    109.2004 55.60 3091.00 3002.17
    109.2179 55.03 3028.00 2997.45
    109.2353 54.24 2942.00 2992.56
    109.2527 55.24 3052.00 2987.60
    109.2702 54.42 2961.00 2982.56
    109.2876 55.20 3047.00 2977.50
    109.3050 55.26 3054.00 2972.41
    109.3225 54.32 2951.00 2967.37
    109.3399 54.28 2946.00 2962.39
    109.3574 53.89 2904.00 2957.53
    109.3748 54.24 2942.00 2952.76
    109.3922 54.81 3004.00 2948.10
    109.4097 53.97 2913.00 2943.60
    109.4271 54.65 2987.00 2939.27
    109.4445 54.09 2926.00 2935.15
    109.4620 54.27 2945.00 2931.19
    109.4794 54.47 2967.00 2927.50
    109.4969 53.30 2841.00 2924.05
    109.5143 54.45 2965.00 2920.83
    109.5317 54.14 2931.00 2917.90
    109.5492 55.03 3028.00 2915.23
    109.5666 54.78 3001.00 2912.88
    109.5840 54.34 2953.00 2910.78
    109.6015 53.70 2884.00 2908.98
    109.6189 55.12 3038.00 2907.47
    109.6363 54.73 2995.00 2906.27
    109.6538 54.22 2940.00 2905.38
    109.6712 54.96 3021.00 2904.79
    109.6886 54.13 2930.00 2904.50
    109.7061 53.48 2860.00 2904.52
    109.7235 55.00 3025.00 2904.83
    109.7410 53.93 2908.00 2905.44
    109.7584 54.54 2975.00 2906.33
    109.7758 55.48 3078.00 2907.51
    109.7933 54.91 3015.00 2908.95
    109.8107 54.46 2966.00 2910.66
    109.8281 54.88 3012.00 2912.60
    109.8456 54.32 2951.00 2914.80
    109.8630 53.85 2900.00 2917.23
    109.8804 55.05 3030.00 2919.90
    109.8979 54.54 2975.00 2922.80
    109.9153 55.12 3038.00 2925.91
    109.9327 54.81 3004.00 2929.26
    109.9502 54.91 3015.00 2932.82
    109.9676 54.82 3005.00 2936.60
    109.9851 54.38 2957.00 2940.61
    110.0025 55.42 3071.00 2944.85
    110.0199 55.15 3042.00 2949.34
    110.0374 56.43 3184.00 2954.08
    110.0548 54.24 2942.00 2959.07
    110.0722 54.56 2977.00 2964.34
    110.0897 54.59 2980.00 2969.89
    110.1071 55.40 3069.00 2975.73
    110.1245 54.49 2969.00 2981.89
    110.1420 55.37 3066.00 2988.34
    110.1594 54.46 2966.00 2995.11
    110.1769 54.71 2993.00 3002.22
    110.1943 56.08 3145.00 3009.68
    110.2117 54.57 2978.00 3017.47
    110.2292 55.47 3077.00 3025.58
    110.2466 55.08 3034.00 3034.04
    110.2641 54.37 2956.00 3042.86
    110.2815 54.83 3006.00 3051.94
    110.2989 55.11 3037.00 3061.24
    110.3164 55.28 3056.00 3070.96
    110.3338 54.89 3013.00 3080.97
    110.3512 55.28 3056.00 3091.24
    110.3687 55.62 3094.00 3101.68
    110.3861 56.38 3179.00 3112.41
    110.4035 56.23 3162.00 3123.28
    110.4210 55.95 3130.00 3134.30
    110.4384 55.91 3126.00 3145.40
    110.4558 56.21 3160.00 3156.56
    110.4733 56.23 3162.00 3167.71
    110.4907 54.89 3013.00 3178.80
    110.5082 56.26 3165.00 3189.79
    110.5256 55.50 3080.00 3200.61
    110.5430 56.42 3183.00 3211.21
    110.5605 56.98 3247.00 3221.52
    110.5779 57.38 3292.00 3231.48
    110.5953 57.67 3326.00 3241.04
    110.6128 55.70 3103.00 3250.13
    110.6302 56.24 3163.00 3258.69
    110.6476 56.60 3203.00 3266.64
    110.6651 57.01 3250.00 3274.00
    110.6825 56.96 3244.00 3280.69
    110.7000 57.78 3339.00 3286.59
    110.7174 56.90 3238.00 3291.87
    110.7348 57.51 3307.00 3296.39
    110.7523 57.09 3259.00 3300.18
    110.7697 57.48 3304.00 3303.13
    110.7871 56.23 3162.00 3305.34
    110.8046 57.25 3277.00 3306.76
    110.8220 56.84 3231.00 3307.45
    110.8394 56.06 3143.00 3307.38
    110.8569 57.31 3285.00 3306.61
    110.8743 58.07 3372.00 3305.16
    110.8917 57.03 3252.00 3303.04
    110.9092 56.28 3168.00 3300.32
    110.9266 57.38 3292.00 3297.03
    110.9441 56.96 3245.00 3293.20
    110.9615 57.48 3304.00 3288.84
    110.9789 57.92 3355.00 3284.05
    110.9964 57.18 3270.00 3278.82
    111.0138 57.00 3249.00 3273.21
    111.0312 57.55 3312.00 3267.24
    111.0487 56.96 3244.00 3261.01
    111.0661 57.33 3287.00 3254.42
    111.0835 56.41 3182.00 3247.58
    111.1010 56.37 3178.00 3240.49
    111.1184 56.31 3171.00 3233.22
    111.1358 56.37 3178.00 3225.77
    111.1533 56.81 3227.00 3218.19
    111.1707 57.25 3278.00 3210.52
    111.1882 56.39 3180.00 3202.76
    111.2056 55.90 3125.00 3194.95
    111.2230 56.33 3173.00 3187.16
    111.2405 55.87 3122.00 3179.37
    111.2579 55.98 3134.00 3171.68
    111.2753 57.10 3260.00 3164.05
    111.2928 56.56 3199.00 3156.68
    111.3102 56.12 3149.00 3149.33
    111.3277 56.38 3179.00 3142.19
    111.3451 55.67 3099.00 3135.28
    111.3625 56.40 3181.00 3128.55
    111.3800 55.75 3108.00 3122.12
    111.3974 55.11 3037.00 3115.98
    111.4148 56.08 3145.00 3110.11
    111.4323 56.40 3181.00 3104.51
    111.4497 55.69 3101.00 3099.22
    111.4671 55.92 3127.00 3094.17
    111.4846 55.81 3115.00 3089.38
    111.5020 55.54 3085.00 3084.90
    111.5194 55.70 3103.00 3080.61
    111.5369 56.39 3180.00 3076.57
    111.5543 55.38 3067.00 3072.71
    111.5717 56.20 3158.00 3069.06
    111.5892 54.83 3006.00 3065.59
    111.6066 55.82 3116.00 3062.31
    111.6241 56.31 3171.00 3059.27
    111.6415 55.43 3072.00 3056.34
    111.6589 55.33 3061.00 3053.56
    111.6764 56.02 3138.00 3050.92
    111.6938 56.28 3168.00 3048.44
    111.7112 54.56 2977.00 3046.08
    111.7287 54.09 2926.00 3043.85
    111.7461 55.34 3062.00 3041.73
    111.7636 55.79 3112.00 3039.69
    111.7810 55.28 3056.00 3037.78
    111.7984 55.55 3086.00 3035.97
    111.8158 55.67 3099.00 3034.25
    111.8333 55.15 3041.00 3032.59
    111.8507 54.59 2980.00 3031.00
    111.8682 55.52 3083.00 3029.47
    111.8856 54.88 3012.00 3027.99
    111.9031 54.77 3000.00 3026.57
    111.9205 54.40 2959.00 3025.20
    111.9379 55.09 3035.00 3023.90
    111.9554 54.61 2982.00 3022.65
    111.9728 55.93 3128.00 3021.45
    111.9902 54.86 3010.00 3020.33
    112.0077 55.74 3107.00 3019.27
    112.0251 55.05 3031.00 3018.25
    112.0425 53.86 2901.00 3017.35
    112.0600 54.85 3009.00 3016.53
    112.0774 55.15 3042.00 3015.79
    112.0948 55.34 3063.00 3015.07
    112.1123 54.44 2964.00 3014.47
    112.1297 55.05 3031.00 3013.90
    112.1471 55.40 3069.00 3013.39
    112.1646 54.85 3009.00 3012.86
    112.1820 55.32 3060.00 3012.35
    112.1995 53.71 2885.00 3011.83
    112.2169 55.13 3039.00 3011.25
    112.2343 55.12 3038.00 3010.60
    112.2518 56.00 3136.00 3009.85
    112.2692 55.18 3045.00 3008.96
    112.2866 54.63 2984.00 3007.92
    112.3041 55.05 3030.00 3006.72
    112.3215 54.50 2970.00 3005.34
    112.3390 54.06 2923.00 3003.78
    112.3564 55.02 3027.00 3002.03
    112.3738 54.29 2947.00 3000.07
    112.3913 55.16 3043.00 2997.90
    112.4087 55.30 3058.00 2995.54
    112.4261 54.66 2988.00 2993.00
    112.4436 55.95 3130.00 2990.26
    112.4610 55.08 3034.00 2987.43
    112.4784 55.26 3054.00 2984.41
    112.4959 54.60 2981.00 2981.24
    112.5133 55.02 3027.00 2977.94
    112.5307 54.42 2962.00 2974.56
    112.5482 53.91 2906.00 2971.09
    112.5656 54.42 2961.00 2967.55
    112.5831 54.87 3011.00 2963.99
    112.6005 54.59 2980.00 2960.34
    112.6179 54.36 2955.00 2956.66
    112.6354 54.60 2981.00 2952.94
    112.6528 54.02 2918.00 2949.30
    112.6702 55.02 3027.00 2945.54
    112.6877 54.93 3017.00 2941.82
    112.7051 54.53 2973.00 2938.10
    112.7225 54.42 2961.00 2934.41
    112.7400 54.31 2950.00 2930.77
    112.7574 54.51 2971.00 2927.23
    112.7748 54.42 2962.00 2923.69
    112.7923 54.27 2945.00 2920.23
    112.8097 54.79 3002.00 2916.84
    112.8272 54.69 2991.00 2913.55
    112.8446 53.83 2898.00 2910.36
    112.8620 52.81 2789.00 2907.37
    112.8795 55.00 3025.00 2904.41
    112.8969 54.23 2941.00 2901.58
    112.9143 53.90 2905.00 2898.88
    112.9318 54.63 2984.00 2896.32
    112.9492 54.26 2944.00 2893.88
    112.9666 53.77 2891.00 2891.59
    112.9841 54.47 2967.00 2889.41
    113.0015 53.38 2849.00 2887.35
    113.0190 53.15 2825.00 2885.40
    113.0364 54.54 2975.00 2883.57
    113.0538 53.94 2909.00 2881.85
    113.0713 52.34 2739.00 2880.24
    113.0887 53.30 2841.00 2878.68
    113.1061 54.52 2972.00 2877.28
    113.1236 53.54 2867.00 2875.98
    113.1410 53.43 2855.00 2874.77
    113.1584 54.50 2970.00 2873.59
    113.1759 53.49 2861.00 2872.61
    113.1933 53.96 2912.00 2871.74
    113.2107 54.28 2946.00 2871.00
    113.2282 54.20 2938.00 2870.38
    113.2456 52.70 2777.00 2869.91
    113.2631 53.41 2853.00 2869.59
    113.2805 53.53 2865.00 2869.43
    113.2979 52.78 2786.00 2869.44
    113.3154 53.90 2905.00 2869.64
    113.3328 52.95 2804.00 2870.01
    113.3503 52.82 2790.00 2870.54
    113.3677 54.05 2921.00 2871.30
    113.3851 53.14 2824.00 2872.27
    113.4025 53.41 2853.00 2873.43
    113.4200 53.57 2870.00 2874.80
    113.4374 53.89 2904.00 2876.38
    113.4549 53.39 2851.00 2878.16
    113.4723 53.85 2900.00 2880.12
    113.4897 53.64 2877.00 2882.34
    113.5072 53.78 2892.00 2884.71
    113.5246 53.00 2809.00 2887.28
    113.5420 54.53 2974.00 2890.04
    113.5595 53.94 2909.00 2892.97
    113.5769 52.61 2768.00 2896.07
    113.5944 53.52 2864.00 2899.32
    113.6118 54.64 2986.00 2902.71
    113.6292 53.51 2863.00 2906.32
    113.6466 54.02 2918.00 2910.06
    113.6641 53.69 2883.00 2913.94
    113.6815 54.11 2928.00 2917.93
    113.6990 53.10 2820.00 2922.04
    113.7164 55.24 3051.00 2926.23
    113.7338 52.57 2764.00 2930.51
    113.7513 54.37 2956.00 2934.88
    113.7687 54.81 3004.00 2939.28
    113.7861 53.73 2887.00 2943.75
    113.8036 55.30 3058.00 2948.24
    113.8210 54.11 2928.00 2952.68
    113.8385 54.53 2974.00 2957.11
    113.8559 54.98 3023.00 2961.47
    113.8733 54.24 2942.00 2965.82
    113.8908 55.00 3025.00 2970.05
    113.9082 54.58 2979.00 2974.23
    113.9256 54.22 2940.00 2978.34
    113.9431 54.47 2967.00 2982.34
    113.9605 54.21 2939.00 2986.21
    113.9779 55.52 3082.00 2990.04
    113.9954 54.89 3013.00 2993.61
    114.0128 53.58 2871.00 2996.98
    114.0303 53.31 2842.00 3000.20
    114.0477 55.42 3071.00 3003.20
    114.0651 54.92 3016.00 3006.16
    114.0826 54.77 3000.00 3008.79
    114.1000 54.74 2996.00 3011.21
    114.1174 53.94 2910.00 3013.42
    114.1349 54.52 2972.00 3015.51
    114.1523 54.76 2999.00 3017.32
    114.1697 54.18 2935.00 3018.96
    114.1872 54.06 2922.00 3020.42
    114.2046 53.83 2898.00 3021.66
    114.2221 55.90 3125.00 3022.60
    114.2395 55.45 3075.00 3023.39
    114.2569 56.08 3145.00 3023.98
    114.2744 55.07 3033.00 3024.35
    114.2918 54.64 2985.00 3024.49
    114.3092 54.94 3018.00 3024.38
    114.3267 54.94 3018.00 3024.04
    114.3441 55.02 3027.00 3023.51
    114.3615 54.16 2933.00 3022.75
    114.3790 55.20 3047.00 3021.70
    114.3964 54.79 3002.00 3020.42
    114.4138 55.26 3054.00 3018.83
    114.4313 54.64 2985.00 3016.96
    114.4487 55.11 3037.00 3014.83
    114.4661 54.00 2916.00 3012.42
    114.4836 54.93 3017.00 3009.73
    114.5010 54.43 2963.00 3006.78
    114.5185 55.06 3032.00 3003.58
    114.5359 54.14 2931.00 3000.13
    114.5533 55.41 3070.00 2996.45
    114.5708 53.69 2883.00 2992.56
    114.5882 53.91 2906.00 2988.45
    114.6056 55.36 3065.00 2984.17
    114.6231 54.45 2965.00 2979.73
    114.6405 54.24 2942.00 2975.14
    114.6579 54.38 2957.00 2970.40
    114.6754 54.34 2953.00 2965.56
    114.6928 53.69 2883.00 2960.63
    114.7103 54.68 2990.00 2955.61
    114.7277 55.39 3068.00 2950.54
    114.7451 54.16 2933.00 2945.41
    114.7626 53.39 2851.00 2940.24
    114.7800 54.45 2965.00 2935.05
    114.7974 54.45 2965.00 2929.84
    114.8149 54.34 2953.00 2924.61
    114.8323 54.07 2924.00 2919.40
    114.8497 53.80 2894.00 2914.20
    114.8672 53.70 2884.00 2909.03
    114.8846 53.53 2865.00 2903.89
    114.9021 53.94 2909.00 2898.82
    114.9195 53.62 2875.00 2893.81
    114.9369 53.65 2878.00 2888.88
    114.9544 53.62 2875.00 2884.04
    114.9718 54.48 2968.00 2879.31
    114.9892 52.73 2780.00 2874.70
    115.0067 53.80 2894.00 2870.17
    115.0241 53.65 2878.00 2865.84
    115.0415 53.68 2882.00 2861.67
    115.0590 53.84 2899.00 2857.67
    115.0764 52.93 2802.00 2853.84
    115.0939 53.41 2853.00 2850.19
    115.1113 52.72 2779.00 2846.74
    115.1287 54.18 2936.00 2843.48
    115.1461 53.34 2845.00 2840.40
    115.1636 53.44 2856.00 2837.55
    115.1810 53.02 2811.00 2834.90
    115.1985 54.02 2918.00 2832.44
    115.2159 52.82 2790.00 2830.19
    115.2334 53.77 2891.00 2828.15
    115.2508 54.02 2918.00 2826.30
    115.2682 53.53 2866.00 2824.63
    115.2856 52.99 2808.00 2823.14
    115.3031 53.37 2848.00 2821.85
    115.3205 53.55 2868.00 2820.68
    115.3380 52.67 2774.00 2819.66
    115.3554 52.97 2806.00 2818.78
    115.3728 53.58 2871.00 2818.03
    115.3903 53.16 2826.00 2817.39
    115.4077 53.29 2840.00 2816.84
    115.4251 53.55 2868.00 2816.39
    115.4426 53.11 2821.00 2816.03
    115.4600 53.39 2851.00 2815.71
    115.4774 53.40 2852.00 2815.48
    115.4949 52.33 2738.00 2815.26
    115.5123 52.87 2795.00 2815.11
    115.5297 52.19 2724.00 2815.03
    115.5472 52.47 2753.00 2814.94
    115.5646 52.67 2774.00 2814.87
    115.5821 53.96 2912.00 2814.81
    115.5995 52.75 2783.00 2814.80
    115.6169 52.92 2801.00 2814.81
    115.6344 53.28 2839.00 2814.82
    115.6518 53.22 2832.00 2814.82
    115.6693 52.27 2732.00 2814.86
    115.6867 53.84 2899.00 2814.96
    115.7041 53.22 2832.00 2815.09
    115.7215 53.36 2847.00 2815.27
    115.7390 52.56 2763.00 2815.47
    115.7564 53.07 2816.00 2815.75
    115.7739 52.67 2774.00 2816.25
    115.7913 51.73 2676.00 2816.67
    115.8087 52.80 2788.00 2817.15
    115.8262 53.07 2816.00 2817.72
    115.8436 53.30 2841.00 2818.38
    115.8610 53.44 2856.00 2819.14
    115.8785 53.81 2896.00 2819.96
    115.8959 54.58 2979.00 2820.87
    115.9134 52.80 2788.00 2822.03
    115.9308 52.53 2759.00 2823.24
    115.9482 52.60 2767.00 2824.55
    115.9657 53.27 2838.00 2826.02
    115.9831 53.93 2908.00 2827.62
    116.0005 53.32 2843.00 2829.29
    116.0180 53.01 2810.00 2831.19
    116.0354 53.08 2817.00 2833.22
    116.0528 53.16 2826.00 2835.44
    116.0703 52.67 2774.00 2837.85
    116.0877 52.80 2788.00 2840.45
    116.1051 53.40 2852.00 2843.22
    116.1226 53.75 2889.00 2846.21
    116.1400 52.45 2751.00 2849.44
    116.1574 53.01 2810.00 2852.83
    116.1749 53.79 2893.00 2856.44
    116.1923 53.08 2817.00 2860.16
    116.2098 53.55 2868.00 2864.17
    116.2272 53.49 2861.00 2868.38
    116.2446 53.39 2850.00 2872.81
    116.2621 53.38 2849.00 2877.40
    116.2795 53.24 2834.00 2882.12
    116.2969 52.74 2781.00 2887.05
    116.3144 53.49 2861.00 2892.11
    116.3318 53.52 2864.00 2897.33
    116.3493 53.47 2859.00 2902.67
    116.3667 55.03 3028.00 2908.11
    116.3841 54.48 2968.00 2913.60
    116.4016 53.75 2889.00 2919.20
    116.4190 53.84 2899.00 2924.84
    116.4364 54.36 2955.00 2930.50
    116.4539 53.93 2908.00 2936.10
    116.4713 55.12 3038.00 2941.75
    116.4887 53.48 2860.00 2947.38
    116.5062 54.37 2956.00 2952.95
    116.5236 54.81 3004.00 2958.54
    116.5411 54.74 2996.00 2964.00
    116.5585 55.35 3064.00 2969.38
    116.5759 54.76 2999.00 2974.63
    116.5934 54.39 2958.00 2979.74
    116.6108 54.64 2986.00 2984.71
    116.6282 55.34 3062.00 2989.50
    116.6457 54.04 2920.00 2994.09
    116.6631 54.62 2983.00 2998.50
    116.6805 55.49 3079.00 3002.71
    116.6980 53.69 2883.00 3006.68
    116.7154 55.30 3058.00 3010.41
    116.7328 55.18 3045.00 3013.91
    116.7503 54.69 2991.00 3017.12
    116.7677 54.65 2987.00 3020.06
    116.7851 54.90 3014.00 3022.70
    116.8026 55.28 3056.00 3025.05
    116.8200 54.76 2999.00 3027.02
    116.8375 55.44 3074.00 3028.71
    116.8549 54.21 2939.00 3030.11
    116.8723 54.56 2977.00 3031.16
    116.8898 54.97 3022.00 3031.87
    116.9072 54.27 2945.00 3032.22
    116.9246 54.72 2994.00 3032.27
    116.9421 53.61 2874.00 3031.93
    116.9595 55.20 3047.00 3031.24
    116.9769 54.78 3001.00 3030.23
    116.9944 55.20 3047.00 3028.86
    117.0118 54.94 3018.00 3027.14
    117.0293 54.07 2924.00 3025.11
    117.0467 54.50 2970.00 3022.87
    117.0641 54.35 2954.00 3020.22
    117.0816 55.01 3026.00 3017.29
    117.0990 54.95 3019.00 3014.09
    117.1164 54.38 2957.00 3010.65
    117.1339 54.86 3010.00 3007.03
    117.1513 53.36 2847.00 3003.21
    117.1687 55.12 3038.00 2999.10
    117.1862 54.47 2967.00 2994.99
    117.2036 54.46 2966.00 2990.68
    117.2210 53.96 2912.00 2986.28
    117.2385 54.59 2980.00 2981.85
    117.2559 54.74 2996.00 2977.29
    117.2734 53.81 2896.00 2972.69
    117.2908 54.61 2982.00 2968.14
    117.3082 55.08 3034.00 2963.58
    117.3257 53.84 2899.00 2959.04
    117.3431 54.11 2928.00 2954.56
    117.3605 54.48 2968.00 2950.16
    117.3780 53.24 2835.00 2945.83
    117.3954 55.15 3041.00 2941.62
    117.4128 53.39 2851.00 2937.53
    117.4303 53.24 2835.00 2933.58
    117.4477 53.77 2891.00 2929.77
    117.4652 53.45 2857.00 2926.15
    117.4826 53.91 2906.00 2922.71
    117.5000 52.91 2799.00 2919.44
    117.5175 53.40 2852.00 2916.39
    117.5349 53.57 2870.00 2913.58
    117.5523 53.26 2837.00 2911.01
    117.5698 52.64 2771.00 2908.71
    117.5872 52.55 2762.00 2906.68
    117.6047 54.42 2961.00 2904.96
    117.6221 53.25 2836.00 2903.50
    117.6395 53.30 2841.00 2902.41
    117.6569 53.91 2906.00 2901.61
    117.6744 53.94 2910.00 2901.13
    117.6918 53.87 2902.00 2901.07
    117.7093 53.94 2910.00 2901.35
    117.7267 54.06 2923.00 2902.00
    117.7441 53.69 2883.00 2903.02
    117.7616 53.83 2898.00 2904.41
    117.7790 53.58 2871.00 2906.17
    117.7964 53.34 2845.00 2908.28
    117.8139 53.92 2907.00 2910.76
    117.8313 53.98 2914.00 2913.61
    117.8487 54.01 2917.00 2916.79
    117.8662 54.67 2989.00 2920.28
    117.8836 53.32 2843.00 2924.11
    117.9011 53.98 2914.00 2928.26
    117.9185 54.26 2944.00 2932.71
    117.9359 53.69 2883.00 2937.43
    117.9534 54.53 2973.00 2942.45
    117.9708 53.52 2864.00 2947.64
    117.9882 54.06 2922.00 2953.07
    118.0057 54.46 2966.00 2958.68
    118.0231 54.94 3018.00 2964.48
    118.0405 52.98 2807.00 2970.40
    118.0580 53.93 2908.00 2976.45
    118.0754 54.67 2989.00 2982.59
    118.0929 54.18 2936.00 2988.78
    118.1103 54.06 2923.00 2994.96
    118.1277 54.65 2987.00 3001.17
    118.1452 54.18 2936.00 3007.31
    118.1626 55.23 3050.00 3013.42
    118.1800 54.90 3014.00 3019.44
    118.1975 54.12 2929.00 3025.33
    118.2149 54.34 2953.00 3031.06
    118.2324 54.78 3001.00 3036.66
    118.2498 53.87 2902.00 3042.02
    118.2672 54.58 2979.00 3047.15
    118.2847 55.31 3059.00 3052.03
    118.3021 54.74 2997.00 3056.65
    118.3195 55.57 3088.00 3060.97
    118.3370 55.23 3050.00 3064.97
    118.3544 55.61 3092.00 3068.71
    118.3718 55.47 3077.00 3072.05
    118.3893 54.28 2946.00 3075.06
    118.4067 55.20 3047.00 3077.71
    118.4241 55.24 3052.00 3079.97
    118.4416 54.92 3016.00 3081.86
    118.4590 54.93 3017.00 3083.38
    118.4764 54.58 2979.00 3084.51
    118.4939 54.60 2981.00 3085.29
    118.5113 55.20 3047.00 3085.68
    118.5288 55.19 3046.00 3085.70
    118.5462 56.18 3156.00 3085.32
    118.5636 55.43 3072.00 3084.65
    118.5811 55.49 3079.00 3083.66
    118.5985 55.79 3112.00 3082.37
    118.6159 55.34 3063.00 3080.79
    118.6334 55.06 3032.00 3078.96
    118.6508 55.33 3061.00 3076.90
    118.6682 55.60 3091.00 3074.63
    118.6857 56.02 3138.00 3072.18
    118.7031 56.22 3161.00 3069.60
    118.7206 55.31 3059.00 3066.85
    118.7380 56.04 3141.00 3064.02
    118.7554 56.09 3146.00 3061.13
    118.7729 56.48 3190.00 3058.19
    118.7903 54.68 2990.00 3055.23
    118.8077 54.73 2995.00 3052.28
    118.8252 55.67 3099.00 3049.36
    118.8426 55.34 3062.00 3046.48
    118.8600 56.33 3173.00 3043.68
    118.8775 55.44 3074.00 3040.99
    118.8949 54.95 3020.00 3038.42
    118.9124 55.62 3094.00 3035.97
    118.9298 54.56 2977.00 3033.67
    118.9472 55.20 3047.00 3031.55
    118.9647 54.05 2921.00 3029.62
    118.9821 55.81 3115.00 3027.86
    118.9995 55.79 3113.00 3026.36
    119.0170 54.59 2980.00 3025.23
    119.0344 54.83 3006.00 3024.22
    119.0518 55.34 3062.00 3023.48
    119.0693 55.69 3101.00 3023.03
    119.0867 54.66 2988.00 3022.88
    119.1041 55.77 3110.00 3023.11
    119.1216 55.47 3077.00 3023.60
    119.1390 54.83 3006.00 3024.45
    119.1564 55.92 3127.00 3025.65
    119.1739 55.96 3131.00 3027.22
    119.1913 55.63 3095.00 3029.20
    119.2088 56.19 3157.00 3031.59
    119.2262 55.20 3047.00 3034.34
    119.2436 55.85 3119.00 3037.53
    119.2611 55.33 3061.00 3041.12
    119.2785 55.08 3034.00 3045.09
    119.2959 56.09 3146.00 3049.48
    119.3134 54.64 2986.00 3054.25
    119.3308 55.65 3097.00 3059.44
    119.3483 55.40 3069.00 3065.04
    119.3657 55.34 3062.00 3071.01
    119.3831 54.95 3020.00 3077.37
    119.4006 55.26 3054.00 3084.04
    119.4180 55.82 3116.00 3091.14
    119.4354 56.33 3173.00 3098.47
    119.4529 56.89 3237.00 3106.06
    119.4703 56.49 3191.00 3113.97
    119.4877 56.55 3198.00 3122.06
    119.5052 55.96 3132.00 3130.36
    119.5226 56.61 3205.00 3138.81
    119.5400 56.12 3150.00 3147.35
    119.5575 56.62 3206.00 3156.00
    119.5749 56.72 3217.00 3164.71
    119.5923 57.17 3268.00 3173.40
    119.6098 56.66 3210.00 3181.99
    119.6272 56.79 3225.00 3190.60
    119.6447 56.66 3210.00 3199.14
    119.6621 56.92 3240.00 3207.46
    119.6795 56.28 3167.00 3215.59
    119.6970 57.11 3262.00 3223.46
    119.7144 57.38 3292.00 3231.04
    119.7318 58.03 3367.00 3238.27
    119.7493 57.55 3312.00 3245.13
    119.7667 57.01 3250.00 3251.58
    119.7841 57.04 3254.00 3257.54
    119.8016 57.91 3354.00 3263.03
    119.8190 57.50 3306.00 3267.98
    119.8364 56.95 3243.00 3272.39
    119.8539 56.91 3239.00 3276.23
    119.8713 57.97 3361.00 3279.49
    119.8888 57.90 3352.00 3282.19
    119.9062 57.78 3338.00 3284.22
    119.9236 57.93 3356.00 3285.64
    119.9411 58.37 3407.00 3286.44
    119.9585 58.10 3376.00 3286.57
    119.9759 57.53 3310.00 3286.18
    119.9934 57.21 3273.00 3285.26
    120.0108 56.92 3240.00 3283.70
    120.0283 57.25 3277.00 3281.69
_pd_proc_info_data_reduction     ?
_pd_proc_info_excluded_regions     ?
_pd_proc_ls_background_function     'Legendre polynoms'
_pd_proc_ls_pref_orient_corr     ?
_pd_proc_ls_prof_R_factor     0.0237
_pd_proc_ls_prof_wR_factor     0.0324
_pd_proc_ls_prof_wR_expected     0.0145
_pd_proc_ls_profile_function     'pseudo-Voigt'
_pd_proc_ls_special_details     ?
loop_
    _pd_proc_point_id
    1
    2
    3
    4
    5
    6
    7
    8
    9
    10
    11
    12
    13
    14
    15
    16
    17
    18
    19
    20
    21
    22
    23
    24
    25
    26
    27
    28
    29
    30
    31
    32
    33
    34
    35
    36
    37
    38
    39
    40
    41
    42
    43
    44
    45
    46
    47
    48
    49
    50
    51
    52
    53
    54
    55
    56
    57
    58
    59
    60
    61
    62
    63
    64
    65
    66
    67
    68
    69
    70
    71
    72
    73
    74
    75
    76
    77
    78
    79
    80
    81
    82
    83
    84
    85
    86
    87
    88
    89
    90
    91
    92
    93
    94
    95
    96
    97
    98
    99
    100
    101
    102
    103
    104
    105
    106
    107
    108
    109
    110
    111
    112
    113
    114
    115
    116
    117
    118
    119
    120
    121
    122
    123
    124
    125
    126
    127
    128
    129
    130
    131
    132
    133
    134
    135
    136
    137
    138
    139
    140
    141
    142
    143
    144
    145
    146
    147
    148
    149
    150
    151
    152
    153
    154
    155
    156
    157
    158
    159
    160
    161
    162
    163
    164
    165
    166
    167
    168
    169
    170
    171
    172
    173
    174
    175
    176
    177
    178
    179
    180
    181
    182
    183
    184
    185
    186
    187
    188
    189
    190
    191
    192
    193
    194
    195
    196
    197
    198
    199
    200
    201
    202
    203
    204
    205
    206
    207
    208
    209
    210
    211
    212
    213
    214
    215
    216
    217
    218
    219
    220
    221
    222
    223
    224
    225
    226
    227
    228
    229
    230
    231
    232
    233
    234
    235
    236
    237
    238
    239
    240
    241
    242
    243
    244
    245
    246
    247
    248
    249
    250
    251
    252
    253
    254
    255
    256
    257
    258
    259
    260
    261
    262
    263
    264
    265
    266
    267
    268
    269
    270
    271
    272
    273
    274
    275
    276
    277
    278
    279
    280
    281
    282
    283
    284
    285
    286
    287
    288
    289
    290
    291
    292
    293
    294
    295
    296
    297
    298
    299
    300
    301
    302
    303
    304
    305
    306
    307
    308
    309
    310
    311
    312
    313
    314
    315
    316
    317
    318
    319
    320
    321
    322
    323
    324
    325
    326
    327
    328
    329
    330
    331
    332
    333
    334
    335
    336
    337
    338
    339
    340
    341
    342
    343
    344
    345
    346
    347
    348
    349
    350
    351
    352
    353
    354
    355
    356
    357
    358
    359
    360
    361
    362
    363
    364
    365
    366
    367
    368
    369
    370
    371
    372
    373
    374
    375
    376
    377
    378
    379
    380
    381
    382
    383
    384
    385
    386
    387
    388
    389
    390
    391
    392
    393
    394
    395
    396
    397
    398
    399
    400
    401
    402
    403
    404
    405
    406
    407
    408
    409
    410
    411
    412
    413
    414
    415
    416
    417
    418
    419
    420
    421
    422
    423
    424
    425
    426
    427
    428
    429
    430
    431
    432
    433
    434
    435
    436
    437
    438
    439
    440
    441
    442
    443
    444
    445
    446
    447
    448
    449
    450
    451
    452
    453
    454
    455
    456
    457
    458
    459
    460
    461
    462
    463
    464
    465
    466
    467
    468
    469
    470
    471
    472
    473
    474
    475
    476
    477
    478
    479
    480
    481
    482
    483
    484
    485
    486
    487
    488
    489
    490
    491
    492
    493
    494
    495
    496
    497
    498
    499
    500
    501
    502
    503
    504
    505
    506
    507
    508
    509
    510
    511
    512
    513
    514
    515
    516
    517
    518
    519
    520
    521
    522
    523
    524
    525
    526
    527
    528
    529
    530
    531
    532
    533
    534
    535
    536
    537
    538
    539
    540
    541
    542
    543
    544
    545
    546
    547
    548
    549
    550
    551
    552
    553
    554
    555
    556
    557
    558
    559
    560
    561
    562
    563
    564
    565
    566
    567
    568
    569
    570
    571
    572
    573
    574
    575
    576
    577
    578
    579
    580
    581
    582
    583
    584
    585
    586
    587
    588
    589
    590
    591
    592
    593
    594
    595
    596
    597
    598
    599
    600
    601
    602
    603
    604
    605
    606
    607
    608
    609
    610
    611
    612
    613
    614
    615
    616
    617
    618
    619
    620
    621
    622
    623
    624
    625
    626
    627
    628
    629
    630
    631
    632
    633
    634
    635
    636
    637
    638
    639
    640
    641
    642
    643
    644
    645
    646
    647
    648
    649
    650
    651
    652
    653
    654
    655
    656
    657
    658
    659
    660
    661
    662
    663
    664
    665
    666
    667
    668
    669
    670
    671
    672
    673
    674
    675
    676
    677
    678
    679
    680
    681
    682
    683
    684
    685
    686
    687
    688
    689
    690
    691
    692
    693
    694
    695
    696
    697
    698
    699
    700
    701
    702
    703
    704
    705
    706
    707
    708
    709
    710
    711
    712
    713
    714
    715
    716
    717
    718
    719
    720
    721
    722
    723
    724
    725
    726
    727
    728
    729
    730
    731
    732
    733
    734
    735
    736
    737
    738
    739
    740
    741
    742
    743
    744
    745
    746
    747
    748
    749
    750
    751
    752
    753
    754
    755
    756
    757
    758
    759
    760
    761
    762
    763
    764
    765
    766
    767
    768
    769
    770
    771
    772
    773
    774
    775
    776
    777
    778
    779
    780
    781
    782
    783
    784
    785
    786
    787
    788
    789
    790
    791
    792
    793
    794
    795
    796
    797
    798
    799
    800
    801
    802
    803
    804
    805
    806
    807
    808
    809
    810
    811
    812
    813
    814
    815
    816
    817
    818
    819
    820
    821
    822
    823
    824
    825
    826
    827
    828
    829
    830
    831
    832
    833
    834
    835
    836
    837
    838
    839
    840
    841
    842
    843
    844
    845
    846
    847
    848
    849
    850
    851
    852
    853
    854
    855
    856
    857
    858
    859
    860
    861
    862
    863
    864
    865
    866
    867
    868
    869
    870
    871
    872
    873
    874
    875
    876
    877
    878
    879
    880
    881
    882
    883
    884
    885
    886
    887
    888
    889
    890
    891
    892
    893
    894
    895
    896
    897
    898
    899
    900
    901
    902
    903
    904
    905
    906
    907
    908
    909
    910
    911
    912
    913
    914
    915
    916
    917
    918
    919
    920
    921
    922
    923
    924
    925
    926
    927
    928
    929
    930
    931
    932
    933
    934
    935
    936
    937
    938
    939
    940
    941
    942
    943
    944
    945
    946
    947
    948
    949
    950
    951
    952
    953
    954
    955
    956
    957
    958
    959
    960
    961
    962
    963
    964
    965
    966
    967
    968
    969
    970
    971
    972
    973
    974
    975
    976
    977
    978
    979
    980
    981
    982
    983
    984
    985
    986
    987
    988
    989
    990
    991
    992
    993
    994
    995
    996
    997
    998
    999
    1000
    1001
    1002
    1003
    1004
    1005
    1006
    1007
    1008
    1009
    1010
    1011
    1012
    1013
    1014
    1015
    1016
    1017
    1018
    1019
    1020
    1021
    1022
    1023
    1024
    1025
    1026
    1027
    1028
    1029
    1030
    1031
    1032
    1033
    1034
    1035
    1036
    1037
    1038
    1039
    1040
    1041
    1042
    1043
    1044
    1045
    1046
    1047
    1048
    1049
    1050
    1051
    1052
    1053
    1054
    1055
    1056
    1057
    1058
    1059
    1060
    1061
    1062
    1063
    1064
    1065
    1066
    1067
    1068
    1069
    1070
    1071
    1072
    1073
    1074
    1075
    1076
    1077
    1078
    1079
    1080
    1081
    1082
    1083
    1084
    1085
    1086
    1087
    1088
    1089
    1090
    1091
    1092
    1093
    1094
    1095
    1096
    1097
    1098
    1099
    1100
    1101
    1102
    1103
    1104
    1105
    1106
    1107
    1108
    1109
    1110
    1111
    1112
    1113
    1114
    1115
    1116
    1117
    1118
    1119
    1120
    1121
    1122
    1123
    1124
    1125
    1126
    1127
    1128
    1129
    1130
    1131
    1132
    1133
    1134
    1135
    1136
    1137
    1138
    1139
    1140
    1141
    1142
    1143
    1144
    1145
    1146
    1147
    1148
    1149
    1150
    1151
    1152
    1153
    1154
    1155
    1156
    1157
    1158
    1159
    1160
    1161
    1162
    1163
    1164
    1165
    1166
    1167
    1168
    1169
    1170
    1171
    1172
    1173
    1174
    1175
    1176
    1177
    1178
    1179
    1180
    1181
    1182
    1183
    1184
    1185
    1186
    1187
    1188
    1189
    1190
    1191
    1192
    1193
    1194
    1195
    1196
    1197
    1198
    1199
    1200
    1201
    1202
    1203
    1204
    1205
    1206
    1207
    1208
    1209
    1210
    1211
    1212
    1213
    1214
    1215
    1216
    1217
    1218
    1219
    1220
    1221
    1222
    1223
    1224
    1225
    1226
    1227
    1228
    1229
    1230
    1231
    1232
    1233
    1234
    1235
    1236
    1237
    1238
    1239
    1240
    1241
    1242
    1243
    1244
    1245
    1246
    1247
    1248
    1249
    1250
    1251
    1252
    1253
    1254
    1255
    1256
    1257
    1258
    1259
    1260
    1261
    1262
    1263
    1264
    1265
    1266
    1267
    1268
    1269
    1270
    1271
    1272
    1273
    1274
    1275
    1276
    1277
    1278
    1279
    1280
    1281
    1282
    1283
    1284
    1285
    1286
    1287
    1288
    1289
    1290
    1291
    1292
    1293
    1294
    1295
    1296
    1297
    1298
    1299
    1300
    1301
    1302
    1303
    1304
    1305
    1306
    1307
    1308
    1309
    1310
    1311
    1312
    1313
    1314
    1315
    1316
    1317
    1318
    1319
    1320
    1321
    1322
    1323
    1324
    1325
    1326
    1327
    1328
    1329
    1330
    1331
    1332
    1333
    1334
    1335
    1336
    1337
    1338
    1339
    1340
    1341
    1342
    1343
    1344
    1345
    1346
    1347
    1348
    1349
    1350
    1351
    1352
    1353
    1354
    1355
    1356
    1357
    1358
    1359
    1360
    1361
    1362
    1363
    1364
    1365
    1366
    1367
    1368
    1369
    1370
    1371
    1372
    1373
    1374
    1375
    1376
    1377
    1378
    1379
    1380
    1381
    1382
    1383
    1384
    1385
    1386
    1387
    1388
    1389
    1390
    1391
    1392
    1393
    1394
    1395
    1396
    1397
    1398
    1399
    1400
    1401
    1402
    1403
    1404
    1405
    1406
    1407
    1408
    1409
    1410
    1411
    1412
    1413
    1414
    1415
    1416
    1417
    1418
    1419
    1420
    1421
    1422
    1423
    1424
    1425
    1426
    1427
    1428
    1429
    1430
    1431
    1432
    1433
    1434
    1435
    1436
    1437
    1438
    1439
    1440
    1441
    1442
    1443
    1444
    1445
    1446
    1447
    1448
    1449
    1450
    1451
    1452
    1453
    1454
    1455
    1456
    1457
    1458
    1459
    1460
    1461
    1462
    1463
    1464
    1465
    1466
    1467
    1468
    1469
    1470
    1471
    1472
    1473
    1474
    1475
    1476
    1477
    1478
    1479
    1480
    1481
    1482
    1483
    1484
    1485
    1486
    1487
    1488
    1489
    1490
    1491
    1492
    1493
    1494
    1495
    1496
    1497
    1498
    1499
    1500
    1501
    1502
    1503
    1504
    1505
    1506
    1507
    1508
    1509
    1510
    1511
    1512
    1513
    1514
    1515
    1516
    1517
    1518
    1519
    1520
    1521
    1522
    1523
    1524
    1525
    1526
    1527
    1528
    1529
    1530
    1531
    1532
    1533
    1534
    1535
    1536
    1537
    1538
    1539
    1540
    1541
    1542
    1543
    1544
    1545
    1546
    1547
    1548
    1549
    1550
    1551
    1552
    1553
    1554
    1555
    1556
    1557
    1558
    1559
    1560
    1561
    1562
    1563
    1564
    1565
    1566
    1567
    1568
    1569
    1570
    1571
    1572
    1573
    1574
    1575
    1576
    1577
    1578
    1579
    1580
    1581
    1582
    1583
    1584
    1585
    1586
    1587
    1588
    1589
    1590
    1591
    1592
    1593
    1594
    1595
    1596
    1597
    1598
    1599
    1600
    1601
    1602
    1603
    1604
    1605
    1606
    1607
    1608
    1609
    1610
    1611
    1612
    1613
    1614
    1615
    1616
    1617
    1618
    1619
    1620
    1621
    1622
    1623
    1624
    1625
    1626
    1627
    1628
    1629
    1630
    1631
    1632
    1633
    1634
    1635
    1636
    1637
    1638
    1639
    1640
    1641
    1642
    1643
    1644
    1645
    1646
    1647
    1648
    1649
    1650
    1651
    1652
    1653
    1654
    1655
    1656
    1657
    1658
    1659
    1660
    1661
    1662
    1663
    1664
    1665
    1666
    1667
    1668
    1669
    1670
    1671
    1672
    1673
    1674
    1675
    1676
    1677
    1678
    1679
    1680
    1681
    1682
    1683
    1684
    1685
    1686
    1687
    1688
    1689
    1690
    1691
    1692
    1693
    1694
    1695
    1696
    1697
    1698
    1699
    1700
    1701
    1702
    1703
    1704
    1705
    1706
    1707
    1708
    1709
    1710
    1711
    1712
    1713
    1714
    1715
    1716
    1717
    1718
    1719
    1720
    1721
    1722
    1723
    1724
    1725
    1726
    1727
    1728
    1729
    1730
    1731
    1732
    1733
    1734
    1735
    1736
    1737
    1738
    1739
    1740
    1741
    1742
    1743
    1744
    1745
    1746
    1747
    1748
    1749
    1750
    1751
    1752
    1753
    1754
    1755
    1756
    1757
    1758
    1759
    1760
    1761
    1762
    1763
    1764
    1765
    1766
    1767
    1768
    1769
    1770
    1771
    1772
    1773
    1774
    1775
    1776
    1777
    1778
    1779
    1780
    1781
    1782
    1783
    1784
    1785
    1786
    1787
    1788
    1789
    1790
    1791
    1792
    1793
    1794
    1795
    1796
    1797
    1798
    1799
    1800
    1801
    1802
    1803
    1804
    1805
    1806
    1807
    1808
    1809
    1810
    1811
    1812
    1813
    1814
    1815
    1816
    1817
    1818
    1819
    1820
    1821
    1822
    1823
    1824
    1825
    1826
    1827
    1828
    1829
    1830
    1831
    1832
    1833
    1834
    1835
    1836
    1837
    1838
    1839
    1840
    1841
    1842
    1843
    1844
    1845
    1846
    1847
    1848
    1849
    1850
    1851
    1852
    1853
    1854
    1855
    1856
    1857
    1858
    1859
    1860
    1861
    1862
    1863
    1864
    1865
    1866
    1867
    1868
    1869
    1870
    1871
    1872
    1873
    1874
    1875
    1876
    1877
    1878
    1879
    1880
    1881
    1882
    1883
    1884
    1885
    1886
    1887
    1888
    1889
    1890
    1891
    1892
    1893
    1894
    1895
    1896
    1897
    1898
    1899
    1900
    1901
    1902
    1903
    1904
    1905
    1906
    1907
    1908
    1909
    1910
    1911
    1912
    1913
    1914
    1915
    1916
    1917
    1918
    1919
    1920
    1921
    1922
    1923
    1924
    1925
    1926
    1927
    1928
    1929
    1930
    1931
    1932
    1933
    1934
    1935
    1936
    1937
    1938
    1939
    1940
    1941
    1942
    1943
    1944
    1945
    1946
    1947
    1948
    1949
    1950
    1951
    1952
    1953
    1954
    1955
    1956
    1957
    1958
    1959
    1960
    1961
    1962
    1963
    1964
    1965
    1966
    1967
    1968
    1969
    1970
    1971
    1972
    1973
    1974
    1975
    1976
    1977
    1978
    1979
    1980
    1981
    1982
    1983
    1984
    1985
    1986
    1987
    1988
    1989
    1990
    1991
    1992
    1993
    1994
    1995
    1996
    1997
    1998
    1999
    2000
    2001
    2002
    2003
    2004
    2005
    2006
    2007
    2008
    2009
    2010
    2011
    2012
    2013
    2014
    2015
    2016
    2017
    2018
    2019
    2020
    2021
    2022
    2023
    2024
    2025
    2026
    2027
    2028
    2029
    2030
    2031
    2032
    2033
    2034
    2035
    2036
    2037
    2038
    2039
    2040
    2041
    2042
    2043
    2044
    2045
    2046
    2047
    2048
    2049
    2050
    2051
    2052
    2053
    2054
    2055
    2056
    2057
    2058
    2059
    2060
    2061
    2062
    2063
    2064
    2065
    2066
    2067
    2068
    2069
    2070
    2071
    2072
    2073
    2074
    2075
    2076
    2077
    2078
    2079
    2080
    2081
    2082
    2083
    2084
    2085
    2086
    2087
    2088
    2089
    2090
    2091
    2092
    2093
    2094
    2095
    2096
    2097
    2098
    2099
    2100
    2101
    2102
    2103
    2104
    2105
    2106
    2107
    2108
    2109
    2110
    2111
    2112
    2113
    2114
    2115
    2116
    2117
    2118
    2119
    2120
    2121
    2122
    2123
    2124
    2125
    2126
    2127
    2128
    2129
    2130
    2131
    2132
    2133
    2134
    2135
    2136
    2137
    2138
    2139
    2140
    2141
    2142
    2143
    2144
    2145
    2146
    2147
    2148
    2149
    2150
    2151
    2152
    2153
    2154
    2155
    2156
    2157
    2158
    2159
    2160
    2161
    2162
    2163
    2164
    2165
    2166
    2167
    2168
    2169
    2170
    2171
    2172
    2173
    2174
    2175
    2176
    2177
    2178
    2179
    2180
    2181
    2182
    2183
    2184
    2185
    2186
    2187
    2188
    2189
    2190
    2191
    2192
    2193
    2194
    2195
    2196
    2197
    2198
    2199
    2200
    2201
    2202
    2203
    2204
    2205
    2206
    2207
    2208
    2209
    2210
    2211
    2212
    2213
    2214
    2215
    2216
    2217
    2218
    2219
    2220
    2221
    2222
    2223
    2224
    2225
    2226
    2227
    2228
    2229
    2230
    2231
    2232
    2233
    2234
    2235
    2236
    2237
    2238
    2239
    2240
    2241
    2242
    2243
    2244
    2245
    2246
    2247
    2248
    2249
    2250
    2251
    2252
    2253
    2254
    2255
    2256
    2257
    2258
    2259
    2260
    2261
    2262
    2263
    2264
    2265
    2266
    2267
    2268
    2269
    2270
    2271
    2272
    2273
    2274
    2275
    2276
    2277
    2278
    2279
    2280
    2281
    2282
    2283
    2284
    2285
    2286
    2287
    2288
    2289
    2290
    2291
    2292
    2293
    2294
    2295
    2296
    2297
    2298
    2299
    2300
    2301
    2302
    2303
    2304
    2305
    2306
    2307
    2308
    2309
    2310
    2311
    2312
    2313
    2314
    2315
    2316
    2317
    2318
    2319
    2320
    2321
    2322
    2323
    2324
    2325
    2326
    2327
    2328
    2329
    2330
    2331
    2332
    2333
    2334
    2335
    2336
    2337
    2338
    2339
    2340
    2341
    2342
    2343
    2344
    2345
    2346
    2347
    2348
    2349
    2350
    2351
    2352
    2353
    2354
    2355
    2356
    2357
    2358
    2359
    2360
    2361
    2362
    2363
    2364
    2365
    2366
    2367
    2368
    2369
    2370
    2371
    2372
    2373
    2374
    2375
    2376
    2377
    2378
    2379
    2380
    2381
    2382
    2383
    2384
    2385
    2386
    2387
    2388
    2389
    2390
    2391
    2392
    2393
    2394
    2395
    2396
    2397
    2398
    2399
    2400
    2401
    2402
    2403
    2404
    2405
    2406
    2407
    2408
    2409
    2410
    2411
    2412
    2413
    2414
    2415
    2416
    2417
    2418
    2419
    2420
    2421
    2422
    2423
    2424
    2425
    2426
    2427
    2428
    2429
    2430
    2431
    2432
    2433
    2434
    2435
    2436
    2437
    2438
    2439
    2440
    2441
    2442
    2443
    2444
    2445
    2446
    2447
    2448
    2449
    2450
    2451
    2452
    2453
    2454
    2455
    2456
    2457
    2458
    2459
    2460
    2461
    2462
    2463
    2464
    2465
    2466
    2467
    2468
    2469
    2470
    2471
    2472
    2473
    2474
    2475
    2476
    2477
    2478
    2479
    2480
    2481
    2482
    2483
    2484
    2485
    2486
    2487
    2488
    2489
    2490
    2491
    2492
    2493
    2494
    2495
    2496
    2497
    2498
    2499
    2500
    2501
    2502
    2503
    2504
    2505
    2506
    2507
    2508
    2509
    2510
    2511
    2512
    2513
    2514
    2515
    2516
    2517
    2518
    2519
    2520
    2521
    2522
    2523
    2524
    2525
    2526
    2527
    2528
    2529
    2530
    2531
    2532
    2533
    2534
    2535
    2536
    2537
    2538
    2539
    2540
    2541
    2542
    2543
    2544
    2545
    2546
    2547
    2548
    2549
    2550
    2551
    2552
    2553
    2554
    2555
    2556
    2557
    2558
    2559
    2560
    2561
    2562
    2563
    2564
    2565
    2566
    2567
    2568
    2569
    2570
    2571
    2572
    2573
    2574
    2575
    2576
    2577
    2578
    2579
    2580
    2581
    2582
    2583
    2584
    2585
    2586
    2587
    2588
    2589
    2590
    2591
    2592
    2593
    2594
    2595
    2596
    2597
    2598
    2599
    2600
    2601
    2602
    2603
    2604
    2605
    2606
    2607
    2608
    2609
    2610
    2611
    2612
    2613
    2614
    2615
    2616
    2617
    2618
    2619
    2620
    2621
    2622
    2623
    2624
    2625
    2626
    2627
    2628
    2629
    2630
    2631
    2632
    2633
    2634
    2635
    2636
    2637
    2638
    2639
    2640
    2641
    2642
    2643
    2644
    2645
    2646
    2647
    2648
    2649
    2650
    2651
    2652
    2653
    2654
    2655
    2656
    2657
    2658
    2659
    2660
    2661
    2662
    2663
    2664
    2665
    2666
    2667
    2668
    2669
    2670
    2671
    2672
    2673
    2674
    2675
    2676
    2677
    2678
    2679
    2680
    2681
    2682
    2683
    2684
    2685
    2686
    2687
    2688
    2689
    2690
    2691
    2692
    2693
    2694
    2695
    2696
    2697
    2698
    2699
    2700
    2701
    2702
    2703
    2704
    2705
    2706
    2707
    2708
    2709
    2710
    2711
    2712
    2713
    2714
    2715
    2716
    2717
    2718
    2719
    2720
    2721
    2722
    2723
    2724
    2725
    2726
    2727
    2728
    2729
    2730
    2731
    2732
    2733
    2734
    2735
    2736
    2737
    2738
    2739
    2740
    2741
    2742
    2743
    2744
    2745
    2746
    2747
    2748
    2749
    2750
    2751
    2752
    2753
    2754
    2755
    2756
    2757
    2758
    2759
    2760
    2761
    2762
    2763
    2764
    2765
    2766
    2767
    2768
    2769
    2770
    2771
    2772
    2773
    2774
    2775
    2776
    2777
    2778
    2779
    2780
    2781
    2782
    2783
    2784
    2785
    2786
    2787
    2788
    2789
    2790
    2791
    2792
    2793
    2794
    2795
    2796
    2797
    2798
    2799
    2800
    2801
    2802
    2803
    2804
    2805
    2806
    2807
    2808
    2809
    2810
    2811
    2812
    2813
    2814
    2815
    2816
    2817
    2818
    2819
    2820
    2821
    2822
    2823
    2824
    2825
    2826
    2827
    2828
    2829
    2830
    2831
    2832
    2833
    2834
    2835
    2836
    2837
    2838
    2839
    2840
    2841
    2842
    2843
    2844
    2845
    2846
    2847
    2848
    2849
    2850
    2851
    2852
    2853
    2854
    2855
    2856
    2857
    2858
    2859
    2860
    2861
    2862
    2863
    2864
    2865
    2866
    2867
    2868
    2869
    2870
    2871
    2872
    2873
    2874
    2875
    2876
    2877
    2878
    2879
    2880
    2881
    2882
    2883
    2884
    2885
    2886
    2887
    2888
    2889
    2890
    2891
    2892
    2893
    2894
    2895
    2896
    2897
    2898
    2899
    2900
    2901
    2902
    2903
    2904
    2905
    2906
    2907
    2908
    2909
    2910
    2911
    2912
    2913
    2914
    2915
    2916
    2917
    2918
    2919
    2920
    2921
    2922
    2923
    2924
    2925
    2926
    2927
    2928
    2929
    2930
    2931
    2932
    2933
    2934
    2935
    2936
    2937
    2938
    2939
    2940
    2941
    2942
    2943
    2944
    2945
    2946
    2947
    2948
    2949
    2950
    2951
    2952
    2953
    2954
    2955
    2956
    2957
    2958
    2959
    2960
    2961
    2962
    2963
    2964
    2965
    2966
    2967
    2968
    2969
    2970
    2971
    2972
    2973
    2974
    2975
    2976
    2977
    2978
    2979
    2980
    2981
    2982
    2983
    2984
    2985
    2986
    2987
    2988
    2989
    2990
    2991
    2992
    2993
    2994
    2995
    2996
    2997
    2998
    2999
    3000
    3001
    3002
    3003
    3004
    3005
    3006
    3007
    3008
    3009
    3010
    3011
    3012
    3013
    3014
    3015
    3016
    3017
    3018
    3019
    3020
    3021
    3022
    3023
    3024
    3025
    3026
    3027
    3028
    3029
    3030
    3031
    3032
    3033
    3034
    3035
    3036
    3037
    3038
    3039
    3040
    3041
    3042
    3043
    3044
    3045
    3046
    3047
    3048
    3049
    3050
    3051
    3052
    3053
    3054
    3055
    3056
    3057
    3058
    3059
    3060
    3061
    3062
    3063
    3064
    3065
    3066
    3067
    3068
    3069
    3070
    3071
    3072
    3073
    3074
    3075
    3076
    3077
    3078
    3079
    3080
    3081
    3082
    3083
    3084
    3085
    3086
    3087
    3088
    3089
    3090
    3091
    3092
    3093
    3094
    3095
    3096
    3097
    3098
    3099
    3100
    3101
    3102
    3103
    3104
    3105
    3106
    3107
    3108
    3109
    3110
    3111
    3112
    3113
    3114
    3115
    3116
    3117
    3118
    3119
    3120
    3121
    3122
    3123
    3124
    3125
    3126
    3127
    3128
    3129
    3130
    3131
    3132
    3133
    3134
    3135
    3136
    3137
    3138
    3139
    3140
    3141
    3142
    3143
    3144
    3145
    3146
    3147
    3148
    3149
    3150
    3151
    3152
    3153
    3154
    3155
    3156
    3157
    3158
    3159
    3160
    3161
    3162
    3163
    3164
    3165
    3166
    3167
    3168
    3169
    3170
    3171
    3172
    3173
    3174
    3175
    3176
    3177
    3178
    3179
    3180
    3181
    3182
    3183
    3184
    3185
    3186
    3187
    3188
    3189
    3190
    3191
    3192
    3193
    3194
    3195
    3196
    3197
    3198
    3199
    3200
    3201
    3202
    3203
    3204
    3205
    3206
    3207
    3208
    3209
    3210
    3211
    3212
    3213
    3214
    3215
    3216
    3217
    3218
    3219
    3220
    3221
    3222
    3223
    3224
    3225
    3226
    3227
    3228
    3229
    3230
    3231
    3232
    3233
    3234
    3235
    3236
    3237
    3238
    3239
    3240
    3241
    3242
    3243
    3244
    3245
    3246
    3247
    3248
    3249
    3250
    3251
    3252
    3253
    3254
    3255
    3256
    3257
    3258
    3259
    3260
    3261
    3262
    3263
    3264
    3265
    3266
    3267
    3268
    3269
    3270
    3271
    3272
    3273
    3274
    3275
    3276
    3277
    3278
    3279
    3280
    3281
    3282
    3283
    3284
    3285
    3286
    3287
    3288
    3289
    3290
    3291
    3292
    3293
    3294
    3295
    3296
    3297
    3298
    3299
    3300
    3301
    3302
    3303
    3304
    3305
    3306
    3307
    3308
    3309
    3310
    3311
    3312
    3313
    3314
    3315
    3316
    3317
    3318
    3319
    3320
    3321
    3322
    3323
    3324
    3325
    3326
    3327
    3328
    3329
    3330
    3331
    3332
    3333
    3334
    3335
    3336
    3337
    3338
    3339
    3340
    3341
    3342
    3343
    3344
    3345
    3346
    3347
    3348
    3349
    3350
    3351
    3352
    3353
    3354
    3355
    3356
    3357
    3358
    3359
    3360
    3361
    3362
    3363
    3364
    3365
    3366
    3367
    3368
    3369
    3370
    3371
    3372
    3373
    3374
    3375
    3376
    3377
    3378
    3379
    3380
    3381
    3382
    3383
    3384
    3385
    3386
    3387
    3388
    3389
    3390
    3391
    3392
    3393
    3394
    3395
    3396
    3397
    3398
    3399
    3400
    3401
    3402
    3403
    3404
    3405
    3406
    3407
    3408
    3409
    3410
    3411
    3412
    3413
    3414
    3415
    3416
    3417
    3418
    3419
    3420
    3421
    3422
    3423
    3424
    3425
    3426
    3427
    3428
    3429
    3430
    3431
    3432
    3433
    3434
    3435
    3436
    3437
    3438
    3439
    3440
    3441
    3442
    3443
    3444
    3445
    3446
    3447
    3448
    3449
    3450
    3451
    3452
    3453
    3454
    3455
    3456
    3457
    3458
    3459
    3460
    3461
    3462
    3463
    3464
    3465
    3466
    3467
    3468
    3469
    3470
    3471
    3472
    3473
    3474
    3475
    3476
    3477
    3478
    3479
    3480
    3481
    3482
    3483
    3484
    3485
    3486
    3487
    3488
    3489
    3490
    3491
    3492
    3493
    3494
    3495
    3496
    3497
    3498
    3499
    3500
    3501
    3502
    3503
    3504
    3505
    3506
    3507
    3508
    3509
    3510
    3511
    3512
    3513
    3514
    3515
    3516
    3517
    3518
    3519
    3520
    3521
    3522
    3523
    3524
    3525
    3526
    3527
    3528
    3529
    3530
    3531
    3532
    3533
    3534
    3535
    3536
    3537
    3538
    3539
    3540
    3541
    3542
    3543
    3544
    3545
    3546
    3547
    3548
    3549
    3550
    3551
    3552
    3553
    3554
    3555
    3556
    3557
    3558
    3559
    3560
    3561
    3562
    3563
    3564
    3565
    3566
    3567
    3568
    3569
    3570
    3571
    3572
    3573
    3574
    3575
    3576
    3577
    3578
    3579
    3580
    3581
    3582
    3583
    3584
    3585
    3586
    3587
    3588
    3589
    3590
    3591
    3592
    3593
    3594
    3595
    3596
    3597
    3598
    3599
    3600
    3601
    3602
    3603
    3604
    3605
    3606
    3607
    3608
    3609
    3610
    3611
    3612
    3613
    3614
    3615
    3616
    3617
    3618
    3619
    3620
    3621
    3622
    3623
    3624
    3625
    3626
    3627
    3628
    3629
    3630
    3631
    3632
    3633
    3634
    3635
    3636
    3637
    3638
    3639
    3640
    3641
    3642
    3643
    3644
    3645
    3646
    3647
    3648
    3649
    3650
    3651
    3652
    3653
    3654
    3655
    3656
    3657
    3658
    3659
    3660
    3661
    3662
    3663
    3664
    3665
    3666
    3667
    3668
    3669
    3670
    3671
    3672
    3673
    3674
    3675
    3676
    3677
    3678
    3679
    3680
    3681
    3682
    3683
    3684
    3685
    3686
    3687
    3688
    3689
    3690
    3691
    3692
    3693
    3694
    3695
    3696
    3697
    3698
    3699
    3700
    3701
    3702
    3703
    3704
    3705
    3706
    3707
    3708
    3709
    3710
    3711
    3712
    3713
    3714
    3715
    3716
    3717
    3718
    3719
    3720
    3721
    3722
    3723
    3724
    3725
    3726
    3727
    3728
    3729
    3730
    3731
    3732
    3733
    3734
    3735
    3736
    3737
    3738
    3739
    3740
    3741
    3742
    3743
    3744
    3745
    3746
    3747
    3748
    3749
    3750
    3751
    3752
    3753
    3754
    3755
    3756
    3757
    3758
    3759
    3760
    3761
    3762
    3763
    3764
    3765
    3766
    3767
    3768
    3769
    3770
    3771
    3772
    3773
    3774
    3775
    3776
    3777
    3778
    3779
    3780
    3781
    3782
    3783
    3784
    3785
    3786
    3787
    3788
    3789
    3790
    3791
    3792
    3793
    3794
    3795
    3796
    3797
    3798
    3799
    3800
    3801
    3802
    3803
    3804
    3805
    3806
    3807
    3808
    3809
    3810
    3811
    3812
    3813
    3814
    3815
    3816
    3817
    3818
    3819
    3820
    3821
    3822
    3823
    3824
    3825
    3826
    3827
    3828
    3829
    3830
    3831
    3832
    3833
    3834
    3835
    3836
    3837
    3838
    3839
    3840
    3841
    3842
    3843
    3844
    3845
    3846
    3847
    3848
    3849
    3850
    3851
    3852
    3853
    3854
    3855
    3856
    3857
    3858
    3859
    3860
    3861
    3862
    3863
    3864
    3865
    3866
    3867
    3868
    3869
    3870
    3871
    3872
    3873
    3874
    3875
    3876
    3877
    3878
    3879
    3880
    3881
    3882
    3883
    3884
    3885
    3886
    3887
    3888
    3889
    3890
    3891
    3892
    3893
    3894
    3895
    3896
    3897
    3898
    3899
    3900
    3901
    3902
    3903
    3904
    3905
    3906
    3907
    3908
    3909
    3910
    3911
    3912
    3913
    3914
    3915
    3916
    3917
    3918
    3919
    3920
    3921
    3922
    3923
    3924
    3925
    3926
    3927
    3928
    3929
    3930
    3931
    3932
    3933
    3934
    3935
    3936
    3937
    3938
    3939
    3940
    3941
    3942
    3943
    3944
    3945
    3946
    3947
    3948
    3949
    3950
    3951
    3952
    3953
    3954
    3955
    3956
    3957
    3958
    3959
    3960
    3961
    3962
    3963
    3964
    3965
    3966
    3967
    3968
    3969
    3970
    3971
    3972
    3973
    3974
    3975
    3976
    3977
    3978
    3979
    3980
    3981
    3982
    3983
    3984
    3985
    3986
    3987
    3988
    3989
    3990
    3991
    3992
    3993
    3994
    3995
    3996
    3997
    3998
    3999
    4000
    4001
    4002
    4003
    4004
    4005
    4006
    4007
    4008
    4009
    4010
    4011
    4012
    4013
    4014
    4015
    4016
    4017
    4018
    4019
    4020
    4021
    4022
    4023
    4024
    4025
    4026
    4027
    4028
    4029
    4030
    4031
    4032
    4033
    4034
    4035
    4036
    4037
    4038
    4039
    4040
    4041
    4042
    4043
    4044
    4045
    4046
    4047
    4048
    4049
    4050
    4051
    4052
    4053
    4054
    4055
    4056
    4057
    4058
    4059
    4060
    4061
    4062
    4063
    4064
    4065
    4066
    4067
    4068
    4069
    4070
    4071
    4072
    4073
    4074
    4075
    4076
    4077
    4078
    4079
    4080
    4081
    4082
    4083
    4084
    4085
    4086
    4087
    4088
    4089
    4090
    4091
    4092
    4093
    4094
    4095
    4096
    4097
    4098
    4099
    4100
    4101
    4102
    4103
    4104
    4105
    4106
    4107
    4108
    4109
    4110
    4111
    4112
    4113
    4114
    4115
    4116
    4117
    4118
    4119
    4120
    4121
    4122
    4123
    4124
    4125
    4126
    4127
    4128
    4129
    4130
    4131
    4132
    4133
    4134
    4135
    4136
    4137
    4138
    4139
    4140
    4141
    4142
    4143
    4144
    4145
    4146
    4147
    4148
    4149
    4150
    4151
    4152
    4153
    4154
    4155
    4156
    4157
    4158
    4159
    4160
    4161
    4162
    4163
    4164
    4165
    4166
    4167
    4168
    4169
    4170
    4171
    4172
    4173
    4174
    4175
    4176
    4177
    4178
    4179
    4180
    4181
    4182
    4183
    4184
    4185
    4186
    4187
    4188
    4189
    4190
    4191
    4192
    4193
    4194
    4195
    4196
    4197
    4198
    4199
    4200
    4201
    4202
    4203
    4204
    4205
    4206
    4207
    4208
    4209
    4210
    4211
    4212
    4213
    4214
    4215
    4216
    4217
    4218
    4219
    4220
    4221
    4222
    4223
    4224
    4225
    4226
    4227
    4228
    4229
    4230
    4231
    4232
    4233
    4234
    4235
    4236
    4237
    4238
    4239
    4240
    4241
    4242
    4243
    4244
    4245
    4246
    4247
    4248
    4249
    4250
    4251
    4252
    4253
    4254
    4255
    4256
    4257
    4258
    4259
    4260
    4261
    4262
    4263
    4264
    4265
    4266
    4267
    4268
    4269
    4270
    4271
    4272
    4273
    4274
    4275
    4276
    4277
    4278
    4279
    4280
    4281
    4282
    4283
    4284
    4285
    4286
    4287
    4288
    4289
    4290
    4291
    4292
    4293
    4294
    4295
    4296
    4297
    4298
    4299
    4300
    4301
    4302
    4303
    4304
    4305
    4306
    4307
    4308
    4309
    4310
    4311
    4312
    4313
    4314
    4315
    4316
    4317
    4318
    4319
    4320
    4321
    4322
    4323
    4324
    4325
    4326
    4327
    4328
    4329
    4330
    4331
    4332
    4333
    4334
    4335
    4336
    4337
    4338
    4339
    4340
    4341
    4342
    4343
    4344
    4345
    4346
    4347
    4348
    4349
    4350
    4351
    4352
    4353
    4354
    4355
    4356
    4357
    4358
    4359
    4360
    4361
    4362
    4363
    4364
    4365
    4366
    4367
    4368
    4369
    4370
    4371
    4372
    4373
    4374
    4375
    4376
    4377
    4378
    4379
    4380
    4381
    4382
    4383
    4384
    4385
    4386
    4387
    4388
    4389
    4390
    4391
    4392
    4393
    4394
    4395
    4396
    4397
    4398
    4399
    4400
    4401
    4402
    4403
    4404
    4405
    4406
    4407
    4408
    4409
    4410
    4411
    4412
    4413
    4414
    4415
    4416
    4417
    4418
    4419
    4420
    4421
    4422
    4423
    4424
    4425
    4426
    4427
    4428
    4429
    4430
    4431
    4432
    4433
    4434
    4435
    4436
    4437
    4438
    4439
    4440
    4441
    4442
    4443
    4444
    4445
    4446
    4447
    4448
    4449
    4450
    4451
    4452
    4453
    4454
    4455
    4456
    4457
    4458
    4459
    4460
    4461
    4462
    4463
    4464
    4465
    4466
    4467
    4468
    4469
    4470
    4471
    4472
    4473
    4474
    4475
    4476
    4477
    4478
    4479
    4480
    4481
    4482
    4483
    4484
    4485
    4486
    4487
    4488
    4489
    4490
    4491
    4492
    4493
    4494
    4495
    4496
    4497
    4498
    4499
    4500
    4501
    4502
    4503
    4504
    4505
    4506
    4507
    4508
    4509
    4510
    4511
    4512
    4513
    4514
    4515
    4516
    4517
    4518
    4519
    4520
    4521
    4522
    4523
    4524
    4525
    4526
    4527
    4528
    4529
    4530
    4531
    4532
    4533
    4534
    4535
    4536
    4537
    4538
    4539
    4540
    4541
    4542
    4543
    4544
    4545
    4546
    4547
    4548
    4549
    4550
    4551
    4552
    4553
    4554
    4555
    4556
    4557
    4558
    4559
    4560
    4561
    4562
    4563
    4564
    4565
    4566
    4567
    4568
    4569
    4570
    4571
    4572
    4573
    4574
    4575
    4576
    4577
    4578
    4579
    4580
    4581
    4582
    4583
    4584
    4585
    4586
    4587
    4588
    4589
    4590
    4591
    4592
    4593
    4594
    4595
    4596
    4597
    4598
    4599
    4600
    4601
    4602
    4603
    4604
    4605
    4606
    4607
    4608
    4609
    4610
    4611
    4612
    4613
    4614
    4615
    4616
    4617
    4618
    4619
    4620
    4621
    4622
    4623
    4624
    4625
    4626
    4627
    4628
    4629
    4630
    4631
    4632
    4633
    4634
    4635
    4636
    4637
    4638
    4639
    4640
    4641
    4642
    4643
    4644
    4645
    4646
    4647
    4648
    4649
    4650
    4651
    4652
    4653
    4654
    4655
    4656
    4657
    4658
    4659
    4660
    4661
    4662
    4663
    4664
    4665
    4666
    4667
    4668
    4669
    4670
    4671
    4672
    4673
    4674
    4675
    4676
    4677
    4678
    4679
    4680
    4681
    4682
    4683
    4684
    4685
    4686
    4687
    4688
    4689
    4690
    4691
    4692
    4693
    4694
    4695
    4696
    4697
    4698
    4699
    4700
    4701
    4702
    4703
    4704
    4705
    4706
    4707
    4708
    4709
    4710
    4711
    4712
    4713
    4714
    4715
    4716
    4717
    4718
    4719
    4720
    4721
    4722
    4723
    4724
    4725
    4726
    4727
    4728
    4729
    4730
    4731
    4732
    4733
    4734
    4735
    4736
    4737
    4738
    4739
    4740
    4741
    4742
    4743
    4744
    4745
    4746
    4747
    4748
    4749
    4750
    4751
    4752
    4753
    4754
    4755
    4756
    4757
    4758
    4759
    4760
    4761
    4762
    4763
    4764
    4765
    4766
    4767
    4768
    4769
    4770
    4771
    4772
    4773
    4774
    4775
    4776
    4777
    4778
    4779
    4780
    4781
    4782
    4783
    4784
    4785
    4786
    4787
    4788
    4789
    4790
    4791
    4792
    4793
    4794
    4795
    4796
    4797
    4798
    4799
    4800
    4801
    4802
    4803
    4804
    4805
    4806
    4807
    4808
    4809
    4810
    4811
    4812
    4813
    4814
    4815
    4816
    4817
    4818
    4819
    4820
    4821
    4822
    4823
    4824
    4825
    4826
    4827
    4828
    4829
    4830
    4831
    4832
    4833
    4834
    4835
    4836
    4837
    4838
    4839
    4840
    4841
    4842
    4843
    4844
    4845
    4846
    4847
    4848
    4849
    4850
    4851
    4852
    4853
    4854
    4855
    4856
    4857
    4858
    4859
    4860
    4861
    4862
    4863
    4864
    4865
    4866
    4867
    4868
    4869
    4870
    4871
    4872
    4873
    4874
    4875
    4876
    4877
    4878
    4879
    4880
    4881
    4882
    4883
    4884
    4885
    4886
    4887
    4888
    4889
    4890
    4891
    4892
    4893
    4894
    4895
    4896
    4897
    4898
    4899
    4900
    4901
    4902
    4903
    4904
    4905
    4906
    4907
    4908
    4909
    4910
    4911
    4912
    4913
    4914
    4915
    4916
    4917
    4918
    4919
    4920
    4921
    4922
    4923
    4924
    4925
    4926
    4927
    4928
    4929
    4930
    4931
    4932
    4933
    4934
    4935
    4936
    4937
    4938
    4939
    4940
    4941
    4942
    4943
    4944
    4945
    4946
    4947
    4948
    4949
    4950
    4951
    4952
    4953
    4954
    4955
    4956
    4957
    4958
    4959
    4960
    4961
    4962
    4963
    4964
    4965
    4966
    4967
    4968
    4969
    4970
    4971
    4972
    4973
    4974
    4975
    4976
    4977
    4978
    4979
    4980
    4981
    4982
    4983
    4984
    4985
    4986
    4987
    4988
    4989
    4990
    4991
    4992
    4993
    4994
    4995
    4996
    4997
    4998
    4999
    5000
    5001
    5002
    5003
    5004
    5005
    5006
    5007
    5008
    5009
    5010
    5011
    5012
    5013
    5014
    5015
    5016
    5017
    5018
    5019
    5020
    5021
    5022
    5023
    5024
    5025
    5026
    5027
    5028
    5029
    5030
    5031
    5032
    5033
    5034
    5035
    5036
    5037
    5038
    5039
    5040
    5041
    5042
    5043
    5044
    5045
    5046
    5047
    5048
    5049
    5050
    5051
    5052
    5053
    5054
    5055
    5056
    5057
    5058
    5059
    5060
    5061
    5062
    5063
    5064
    5065
    5066
    5067
    5068
    5069
    5070
    5071
    5072
    5073
    5074
    5075
    5076
    5077
    5078
    5079
    5080
    5081
    5082
    5083
    5084
    5085
    5086
    5087
    5088
    5089
    5090
    5091
    5092
    5093
    5094
    5095
    5096
    5097
    5098
    5099
    5100
    5101
    5102
    5103
    5104
    5105
    5106
    5107
    5108
    5109
    5110
    5111
    5112
    5113
    5114
    5115
    5116
    5117
    5118
    5119
    5120
    5121
    5122
    5123
    5124
    5125
    5126
    5127
    5128
    5129
    5130
    5131
    5132
    5133
    5134
    5135
    5136
    5137
    5138
    5139
    5140
    5141
    5142
    5143
    5144
    5145
    5146
    5147
    5148
    5149
    5150
    5151
    5152
    5153
    5154
    5155
    5156
    5157
    5158
    5159
    5160
    5161
    5162
    5163
    5164
    5165
    5166
    5167
    5168
    5169
    5170
    5171
    5172
    5173
    5174
    5175
    5176
    5177
    5178
    5179
    5180
    5181
    5182
    5183
    5184
    5185
    5186
    5187
    5188
    5189
    5190
    5191
    5192
    5193
    5194
    5195
    5196
    5197
    5198
    5199
    5200
    5201
    5202
    5203
    5204
    5205
    5206
    5207
    5208
    5209
    5210
    5211
    5212
    5213
    5214
    5215
    5216
    5217
    5218
    5219
    5220
    5221
    5222
    5223
    5224
    5225
    5226
    5227
    5228
    5229
    5230
    5231
    5232
    5233
    5234
    5235
    5236
    5237
    5238
    5239
    5240
    5241
    5242
    5243
    5244
    5245
    5246
    5247
    5248
    5249
    5250
    5251
    5252
    5253
    5254
    5255
    5256
    5257
    5258
    5259
    5260
    5261
    5262
    5263
    5264
    5265
    5266
    5267
    5268
    5269
    5270
    5271
    5272
    5273
    5274
    5275
    5276
    5277
    5278
    5279
    5280
    5281
    5282
    5283
    5284
    5285
    5286
    5287
    5288
    5289
    5290
    5291
    5292
    5293
    5294
    5295
    5296
    5297
    5298
    5299
    5300
    5301
    5302
    5303
    5304
    5305
    5306
    5307
    5308
    5309
    5310
    5311
    5312
    5313
    5314
    5315
    5316
    5317
    5318
    5319
    5320
    5321
    5322
    5323
    5324
    5325
    5326
    5327
    5328
    5329
    5330
    5331
    5332
    5333
    5334
    5335
    5336
    5337
    5338
    5339
    5340
    5341
    5342
    5343
    5344
    5345
    5346
    5347
    5348
    5349
    5350
    5351
    5352
    5353
    5354
    5355
    5356
    5357
    5358
    5359
    5360
    5361
    5362
    5363
    5364
    5365
    5366
    5367
    5368
    5369
    5370
    5371
    5372
    5373
    5374
    5375
    5376
    5377
    5378
    5379
    5380
    5381
    5382
    5383
    5384
    5385
    5386
    5387
    5388
    5389
    5390
    5391
    5392
    5393
    5394
    5395
    5396
    5397
    5398
    5399
    5400
    5401
    5402
    5403
    5404
    5405
    5406
    5407
    5408
    5409
    5410
    5411
    5412
    5413
    5414
    5415
    5416
    5417
    5418
    5419
    5420
    5421
    5422
    5423
    5424
    5425
    5426
    5427
    5428
    5429
    5430
    5431
    5432
    5433
    5434
    5435
    5436
    5437
    5438
    5439
    5440
    5441
    5442
    5443
    5444
    5445
    5446
    5447
    5448
    5449
    5450
    5451
    5452
    5453
    5454
    5455
    5456
    5457
    5458
    5459
    5460
    5461
    5462
    5463
    5464
    5465
    5466
    5467
    5468
    5469
    5470
    5471
    5472
    5473
    5474
    5475
    5476
    5477
    5478
    5479
    5480
    5481
    5482
    5483
    5484
    5485
    5486
    5487
    5488
    5489
    5490
    5491
    5492
    5493
    5494
    5495
    5496
    5497
    5498
    5499
    5500
    5501
    5502
    5503
    5504
    5505
    5506
    5507
    5508
    5509
    5510
    5511
    5512
    5513
    5514
    5515
    5516
    5517
    5518
    5519
    5520
    5521
    5522
    5523
    5524
    5525
    5526
    5527
    5528
    5529
    5530
    5531
    5532
    5533
    5534
    5535
    5536
    5537
    5538
    5539
    5540
    5541
    5542
    5543
    5544
    5545
    5546
    5547
    5548
    5549
    5550
    5551
    5552
    5553
    5554
    5555
    5556
    5557
    5558
    5559
    5560
    5561
    5562
    5563
    5564
    5565
    5566
    5567
    5568
    5569
    5570
    5571
    5572
    5573
    5574
    5575
    5576
    5577
    5578
    5579
    5580
    5581
    5582
    5583
    5584
    5585
    5586
    5587
    5588
    5589
    5590
    5591
    5592
    5593
    5594
    5595
    5596
    5597
    5598
    5599
    5600
    5601
    5602
    5603
    5604
    5605
    5606
    5607
    5608
    5609
    5610
    5611
    5612
    5613
    5614
    5615
    5616
    5617
    5618
    5619
    5620
    5621
    5622
    5623
    5624
    5625
    5626
    5627
    5628
    5629
    5630
    5631
    5632
    5633
    5634
    5635
    5636
    5637
    5638
    5639
    5640
    5641
    5642
    5643
    5644
    5645
    5646
    5647
    5648
    5649
    5650
    5651
    5652
    5653
    5654
    5655
    5656
    5657
    5658
    5659
    5660
    5661
    5662
    5663
    5664
    5665
    5666
    5667
    5668
    5669
    5670
    5671
    5672
    5673
    5674
    5675
    5676
    5677
    5678
    5679
    5680
    5681
    5682
    5683
    5684
    5685
    5686
    5687
    5688
    5689
    5690
    5691
    5692
    5693
    5694
    5695
    5696
    5697
    5698
    5699
    5700
    5701
    5702
    5703
    5704
    5705
    5706
    5707
    5708
    5709
    5710
    5711
    5712
    5713
    5714
    5715
    5716
    5717
    5718
    5719
    5720
    5721
    5722
    5723
    5724
    5725
    5726
    5727
    5728
    5729
    5730
    5731
    5732
    5733
    5734
    5735
    5736
    5737
    5738
    5739
    5740
    5741
    5742
    5743
    5744
    5745
    5746
    5747
    5748
    5749
    5750
    5751
    5752
    5753
    5754
    5755
    5756
    5757
    5758
    5759
    5760
    5761
    5762
    5763
    5764
    5765
    5766
    5767
    5768
    5769
    5770
    5771
    5772
    5773
    5774
    5775
    5776
    5777
    5778
    5779
    5780
    5781
    5782
    5783
    5784
    5785
    5786
    5787
    5788
    5789
    5790
    5791
    5792
    5793
    5794
    5795
    5796
    5797
    5798
    5799
    5800
    5801
    5802
    5803
    5804
    5805
    5806
    5807
    5808
    5809
    5810
    5811
    5812
    5813
    5814
    5815
    5816
    5817
    5818
    5819
    5820
    5821
    5822
    5823
    5824
    5825
    5826
    5827
    5828
    5829
    5830
    5831
    5832
    5833
    5834
    5835
    5836
    5837
    5838
    5839
    5840
    5841
    5842
    5843
    5844
    5845
    5846
    5847
    5848
    5849
    5850
    5851
    5852
    5853
    5854
    5855
    5856
    5857
    5858
    5859
    5860
    5861
    5862
    5863
    5864
    5865
    5866
    5867
    5868
    5869
    5870
    5871
    5872
    5873
    5874
    5875
    5876
    5877
    5878
    5879
    5880
    5881
    5882
    5883
    5884
    5885
    5886
    5887
    5888
    5889
    5890
    5891
    5892
    5893
    5894
    5895
    5896
    5897
    5898
    5899
    5900
    5901
    5902
    5903
    5904
    5905
    5906
    5907
    5908
    5909
    5910
    5911
    5912
    5913
    5914
    5915
    5916
    5917
    5918
    5919
    5920
    5921
    5922
    5923
    5924
    5925
    5926
    5927
    5928
    5929
    5930
    5931
    5932
    5933
    5934
    5935
    5936
    5937
    5938
    5939
    5940
    5941
    5942
    5943
    5944
    5945
    5946
    5947
    5948
    5949
    5950
    5951
    5952
    5953
    5954
    5955
    5956
    5957
    5958
    5959
    5960
    5961
    5962
    5963
    5964
    5965
    5966
    5967
    5968
    5969
    5970
    5971
    5972
    5973
    5974
    5975
    5976
    5977
    5978
    5979
    5980
    5981
    5982
    5983
    5984
    5985
    5986
    5987
    5988
    5989
    5990
    5991
    5992
    5993
    5994
    5995
    5996
    5997
    5998
    5999
    6000
    6001
    6002
    6003
    6004
    6005
    6006
    6007
    6008
    6009
    6010
    6011
    6012
    6013
    6014
    6015
    6016
    6017
    6018
    6019
    6020
    6021
    6022
    6023
    6024
    6025
    6026
    6027
    6028
    6029
    6030
    6031
    6032
    6033
    6034
    6035
    6036
    6037
    6038
    6039
    6040
    6041
    6042
    6043
    6044
    6045
    6046
    6047
    6048
    6049
    6050
    6051
    6052
    6053
    6054
    6055
    6056
    6057
    6058
    6059
    6060
    6061
    6062
    6063
    6064
    6065
    6066
    6067
    6068
    6069
    6070
    6071
    6072
    6073
    6074
    6075
    6076
    6077
    6078
    6079
    6080
    6081
    6082
    6083
    6084
    6085
    6086
    6087
    6088
    6089
    6090
    6091
    6092
    6093
    6094
    6095
    6096
    6097
    6098
    6099
    6100
    6101
    6102
    6103
    6104
    6105
    6106
    6107
    6108
    6109
    6110
    6111
    6112
    6113
    6114
    6115
    6116
    6117
    6118
    6119
    6120
    6121
    6122
    6123
    6124
    6125
    6126
    6127
    6128
    6129
    6130
    6131
    6132
    6133
    6134
    6135
    6136
    6137
    6138
    6139
    6140
    6141
    6142
    6143
    6144
    6145
    6146
    6147
    6148
    6149
    6150
    6151
    6152
    6153
    6154
    6155
    6156
    6157
    6158
    6159
    6160
    6161
    6162
    6163
    6164
    6165
    6166
    6167
    6168
    6169
    6170
    6171
    6172
    6173
    6174
    6175
    6176
    6177
    6178
    6179
    6180
    6181
    6182
    6183
    6184
    6185
    6186
    6187
    6188
    6189
    6190
    6191
    6192
    6193
    6194
    6195
    6196
    6197
    6198
    6199
    6200
    6201
    6202
    6203
    6204
    6205
    6206
    6207
    6208
    6209
    6210
    6211
    6212
    6213
    6214
    6215
    6216
    6217
    6218
    6219
    6220
    6221
    6222
    6223
    6224
    6225
    6226
    6227
    6228
    6229
    6230
    6231
    6232
    6233
    6234
    6235
    6236
    6237
    6238
    6239
    6240
    6241
    6242
    6243
    6244
    6245
    6246
    6247
    6248
    6249
    6250
    6251
    6252
    6253
    6254
    6255
    6256
    6257
    6258
    6259
    6260
    6261
    6262
    6263
    6264
    6265
    6266
    6267
    6268
    6269
    6270
    6271
    6272
    6273
    6274
    6275
    6276
    6277
    6278
    6279
    6280
    6281
    6282
    6283
    6284
    6285
    6286
    6287
    6288
    6289
    6290
    6291
    6292
    6293
    6294
    6295
    6296
    6297
    6298
    6299
    6300
    6301
    6302
    6303
    6304
    6305
    6306
    6307
    6308
    6309
    6310
    6311
    6312
    6313
    6314
    6315
    6316
    6317
    6318
    6319
    6320
    6321
    6322
    6323
    6324
    6325
    6326
    6327
    6328
    6329
    6330
    6331
    6332
    6333
    6334
    6335
    6336
    6337
    6338
    6339
    6340
    6341
    6342
    6343
    6344
    6345
    6346
    6347
    6348
    6349
    6350
    6351
    6352
    6353
    6354
    6355
    6356
    6357
    6358
    6359
    6360
    6361
    6362
    6363
    6364
    6365
    6366
    6367
    6368
    6369
    6370
    6371
    6372
    6373
    6374
    6375
    6376
    6377
    6378
    6379
    6380
    6381
    6382
    6383
    6384
    6385
    6386
    6387
    6388
    6389
    6390
    6391
    6392
    6393
    6394
    6395
    6396
    6397
    6398
    6399
    6400
    6401
    6402
    6403
    6404
    6405
    6406
    6407
    6408
    6409
    6410
    6411
    6412
    6413
    6414
    6415
    6416
    6417
    6418
    6419
    6420
    6421
    6422
    6423
loop_
    _pd_proc_wavelength
    1.540562
    1.544390
_pd_spec_mount_mode     reflection
_pd_spec_mounting
; packed powder pellet
;
_pd_spec_shape     flat_sheet
_pd_spec_size_axial     25
_pd_spec_size_equat     25
_pd_spec_size_thick     1
loop_
    _atom_site_type_symbol
    _atom_site_label
    _atom_site_fract_x
    _atom_site_fract_y
    _atom_site_fract_z
    _atom_site_U_iso_or_equiv
    _atom_site_adp_type
    _atom_site_occupancy
    Na Na1 0.8823(15) 0.0970(12) 0.2630(18) 0.035(4) Uiso 1
    Na Na2 0.3456(14) 0.5024(10) 0.7608(18) 0.011(3) Uiso 1
    Hf Hf1 0.2880(3) 0.2710(2) 0.2201(3) 0.0158(7) Uani 1
    Si Si1 0.6528(13) 0.1435(9) 0.7769(13) 0.010(3) Uiso 1
    Si Si2 0.9381(12) 0.3380(8) 0.6861(15) 0.006(2) Uiso 1
    O O1 0.307(2) 0.0382(17) 0.172(3) 0.0030(15) Uiso 1
    O O2 0.865(2) 0.1777(14) 0.727(2) 0.0030(15) Uiso 1
    O O3 0.494(2) 0.2081(15) 0.530(3) 0.0030(15) Uiso 1
    O O4 0.562(2) 0.2522(15) 0.020(3) 0.0030(15) Uiso 1
    O O5 -0.003(2) 0.3116(14) 0.401(3) 0.0030(15) Uiso 1
    O O6 0.120(2) 0.3300(14) 0.872(3) 0.0030(15) Uiso 1
    O O7 0.284(2) 0.5148(14) 0.288(3) 0.0030(15) Uiso 1
loop_
    _atom_site_aniso_label
    _atom_site_aniso_U_11
    _atom_site_aniso_U_22
    _atom_site_aniso_U_33
    _atom_site_aniso_U_12
    _atom_site_aniso_U_13
    _atom_site_aniso_U_23
    _atom_site_aniso_type_symbol
    Hf1 0.0148(10) 0.0177(11) 0.0126(10) 0.0003(7) 0.0035(7) 0.0111(8) Hf
_geom_special_details
;
;
loop_
    _geom_bond_atom_site_label_1
    _geom_bond_atom_site_label_2
    _geom_bond_site_symmetry_1
    _geom_bond_site_symmetry_2
    _geom_bond_distance
    _geom_bond_publ_flag
    O1 Hf1 . . 2.017(15) y
    O1 Si1 . 2_656 1.568(17) y
    O2 Si1 . . 1.567(18) y
    O2 Si2 . . 1.660(17) y
    O3 Hf1 . . 2.060(13) y
    O3 Si1 . . 1.644(15) y
    O4 Na1 . . 2.450(15) y
    O4 Si1 . 1_554 1.622(15) y
    O5 Na1 . 1_455 2.323(18) y
    O5 Si2 . 1_455 1.605(16) y
    O6 Hf1 . 1_556 2.115(13) y
    O6 Si2 . 1_455 1.497(16) y
    O7 Na2 . 2_666 2.441(18) y
    O7 Si2 . 2_666 1.625(13) y
    Na1 Na1 . 2_755 3.453(14) y
    Na1 Na1 . 2_756 3.169(13) y
    Na1 Na2 . 2_666 3.363(13) y
    Na1 Hf1 . 1_655 3.513(12) y
    Na1 Si1 . 1_554 2.919(12) y
    Na1 Si1 . . 3.210(13) y
    Na1 Si1 . 2_756 3.140(11) y
    Na1 Si2 . . 3.132(13) y
    Na2 Na2 . 2_666 3.590(14) y
    Na2 Na2 . 2_667 3.174(13) y
    Na2 Hf1 . . 3.556(9) y
    Na2 Hf1 . 1_556 3.399(10) y
    Na2 Hf1 . 2_666 3.590(10) y
    Na2 Si1 . . 3.161(10) y
    Na2 Si2 . 2_666 3.052(11) y
loop_
    _geom_angle_atom_site_label_1
    _geom_angle_atom_site_label_2
    _geom_angle_atom_site_label_3
    _geom_angle_site_symmetry_1
    _geom_angle_site_symmetry_2
    _geom_angle_site_symmetry_3
    _geom_angle
    _geom_angle_publ_flag
    Hf1 O1 Si1 . . 2_656 161.7(9) y
    Si1 O2 Si2 . . . 136.8(8) y
    Hf1 O3 Si1 . . . 175.1(10) y
    Na1 O4 Si1 . . 1_554 89.2(6) y
    Na1 O5 Si2 1_455 . 1_455 104.3(9) y
    Hf1 O6 Si2 1_556 . 1_455 153.3(10) y
    Na2 O7 Si2 2_666 . 2_666 134.4(9) y
    O4 Na1 O5 . . 1_655 97.2(6) y
    O4 Na1 Na1 . . 2_755 91.7(4) y
    O4 Na1 Na1 . . 2_756 152.6(6) y
    O4 Na1 Na2 . . 2_666 51.1(4) y
    O4 Na1 Hf1 . . 1_655 109.2(5) y
    O4 Na1 Si1 . . 1_554 33.8(4) y
    O4 Na1 Si1 . . . 95.1(5) y
    O4 Na1 Si1 . . 2_756 143.7(5) y
    O4 Na1 Si2 . . . 103.7(5) y
    O5 Na1 Na1 1_655 . 2_755 114.1(6) y
    O5 Na1 Na1 1_655 . 2_756 89.9(5) y
    O5 Na1 Na2 1_655 . 2_666 46.9(4) y
    O5 Na1 Hf1 1_655 . 1_655 36.4(4) y
    O5 Na1 Si1 1_655 . 1_554 113.7(5) y
    O5 Na1 Si1 1_655 . . 85.7(5) y
    O5 Na1 Si1 1_655 . 2_756 94.3(5) y
    O5 Na1 Si2 1_655 . . 29.8(4) y
    Na1 Na1 Na1 2_755 . 2_756 109.5(3) y
    Na1 Na1 Na2 2_755 . 2_666 116.9(4) y
    Na1 Na1 Hf1 2_755 . 1_655 79.2(3) y
    Na1 Na1 Si1 2_755 . 1_554 58.3(3) y
    Na1 Na1 Si1 2_755 . . 158.2(4) y
    Na1 Na1 Si1 2_755 . 2_756 52.3(2) y
    Na1 Na1 Si2 2_755 . . 141.2(4) y
    Na1 Na1 Na2 2_756 . 2_666 125.8(4) y
    Na1 Na1 Hf1 2_756 . 1_655 92.0(3) y
    Na1 Na1 Si1 2_756 . 1_554 156.1(5) y
    Na1 Na1 Si1 2_756 . . 59.0(3) y
    Na1 Na1 Si1 2_756 . 2_756 61.2(3) y
    Na1 Na1 Si2 2_756 . . 70.6(3) y
    Na2 Na1 Hf1 2_666 . 1_655 71.7(3) y
    Na2 Na1 Si1 2_666 . 1_554 76.5(3) y
    Na2 Na1 Si1 2_666 . . 83.1(3) y
    Na2 Na1 Si1 2_666 . 2_756 135.6(5) y
    Na2 Na1 Si2 2_666 . . 55.9(3) y
    Hf1 Na1 Si1 1_655 . 1_554 104.5(4) y
    Hf1 Na1 Si1 1_655 . . 117.6(3) y
    Hf1 Na1 Si1 1_655 . 2_756 64.0(3) y
    Hf1 Na1 Si2 1_655 . . 62.2(3) y
    Si1 Na1 Si1 1_554 . . 123.9(4) y
    Si1 Na1 Si1 1_554 . 2_756 110.6(4) y
    Si1 Na1 Si2 1_554 . . 132.4(4) y
    Si1 Na1 Si1 . . 2_756 120.1(3) y
    Si1 Na1 Si2 . . . 56.5(3) y
    Si1 Na1 Si2 2_756 . . 103.3(3) y
    O7 Na2 Na1 2_666 . 2_666 99.3(5) y
    O7 Na2 Na2 2_666 . 2_666 45.5(4) y
    O7 Na2 Na2 2_666 . 2_667 60.6(4) y
    O7 Na2 Hf1 2_666 . . 96.4(4) y
    O7 Na2 Hf1 2_666 . 1_556 113.5(4) y
    O7 Na2 Hf1 2_666 . 2_666 35.8(3) y
    O7 Na2 Si1 2_666 . . 68.4(4) y
    O7 Na2 Si2 2_666 . 2_666 110.4(5) y
    Na1 Na2 Na2 2_666 . 2_666 91.8(3) y
    Na1 Na2 Na2 2_666 . 2_667 97.3(3) y
    Na1 Na2 Hf1 2_666 . . 117.5(3) y
    Na1 Na2 Hf1 2_666 . 1_556 124.7(3) y
    Na1 Na2 Hf1 2_666 . 2_666 64.7(3) y
    Na1 Na2 Si1 2_666 . . 167.6(4) y
    Na1 Na2 Si2 2_666 . 2_666 58.2(3) y
    Na2 Na2 Na2 2_666 . 2_667 106.1(3) y
    Na2 Na2 Hf1 2_666 . . 60.3(2) y
    Na2 Na2 Hf1 2_666 . 1_556 142.8(3) y
    Na2 Na2 Hf1 2_666 . 2_666 59.4(2) y
    Na2 Na2 Si1 2_666 . . 80.2(3) y
    Na2 Na2 Si2 2_666 . 2_666 68.4(3) y
    Na2 Na2 Hf1 2_667 . . 141.7(3) y
    Na2 Na2 Hf1 2_667 . 1_556 66.1(3) y
    Na2 Na2 Hf1 2_667 . 2_666 60.0(3) y
    Na2 Na2 Si1 2_667 . . 76.2(3) y
    Na2 Na2 Si2 2_667 . 2_666 153.7(4) y
    Hf1 Na2 Hf1 . . 1_556 102.1(3) y
    Hf1 Na2 Hf1 . . 2_666 119.7(3) y
    Hf1 Na2 Si1 . . . 66.6(2) y
    Hf1 Na2 Si2 . . 2_666 59.6(2) y
    Hf1 Na2 Hf1 1_556 . 2_666 126.1(3) y
    Hf1 Na2 Si1 1_556 . . 62.6(2) y
    Hf1 Na2 Si2 1_556 . 2_666 134.1(4) y
    Hf1 Na2 Si1 2_666 . . 102.9(3) y
    Hf1 Na2 Si2 2_666 . 2_666 97.7(3) y
    Si1 Na2 Si2 . . 2_666 125.7(4) y
    O1 Hf1 O3 . . . 88.5(5) y
    O1 Hf1 O6 . . 1_554 91.8(5) y
    O1 Hf1 Na1 . . 1_455 51.7(4) y
    O1 Hf1 Na2 . . 1_554 123.8(4) y
    O1 Hf1 Na2 . . . 131.8(4) y
    O1 Hf1 Na2 . . 2_666 136.4(4) y
    O3 Hf1 O6 . . 1_554 171.1(6) y
    O3 Hf1 Na1 . . 1_455 107.6(5) y
    O3 Hf1 Na2 . . 1_554 124.6(5) y
    O3 Hf1 Na2 . . . 50.0(4) y
    O3 Hf1 Na2 . . 2_666 71.4(5) y
    O6 Hf1 Na1 1_554 . 1_455 79.4(4) y
    O6 Hf1 Na2 1_554 . 1_554 48.7(4) y
    O6 Hf1 Na2 1_554 . . 133.2(3) y
    O6 Hf1 Na2 1_554 . 2_666 102.6(4) y
    Na1 Hf1 Na2 1_455 . 1_554 127.8(2) y
    Na1 Hf1 Na2 1_455 . . 111.9(2) y
    Na1 Hf1 Na2 1_455 . 2_666 171.0(2) y
    Na2 Hf1 Na2 1_554 . . 102.1(2) y
    Na2 Hf1 Na2 1_554 . 2_666 53.9(2) y
    Na2 Hf1 Na2 . . 2_666 60.3(2) y
    O1 Si1 O2 2_656 . . 111.9(8) y
    O1 Si1 O3 2_656 . . 113.6(9) y
    O1 Si1 O4 2_656 . 1_556 109.9(9) y
    O1 Si1 Na1 2_656 . . 97.9(6) y
    O1 Si1 Na1 2_656 . 1_556 76.2(6) y
    O1 Si1 Na1 2_656 . 2_756 61.5(6) y
    O1 Si1 Na2 2_656 . . 150.4(7) y
    O2 Si1 O3 . . . 104.6(8) y
    O2 Si1 O4 . . 1_556 105.7(9) y
    O2 Si1 Na1 . . . 52.6(6) y
    O2 Si1 Na1 . . 1_556 77.6(6) y
    O2 Si1 Na1 . . 2_756 50.5(5) y
    O2 Si1 Na2 . . . 97.4(6) y
    O3 Si1 O4 . . 1_556 110.8(7) y
    O3 Si1 Na1 . . . 64.3(6) y
    O3 Si1 Na1 . . 1_556 167.4(6) y
    O3 Si1 Na1 . . 2_756 121.8(6) y
    O3 Si1 Na2 . . . 59.9(5) y
    O4 Si1 Na1 1_556 . . 150.5(8) y
    O4 Si1 Na1 1_556 . 1_556 57.1(5) y
    O4 Si1 Na1 1_556 . 2_756 125.7(6) y
    O4 Si1 Na2 1_556 . . 55.6(5) y
    Na1 Si1 Na1 . . 1_556 123.9(4) y
    Na1 Si1 Na1 . . 2_756 59.9(3) y
    Na1 Si1 Na2 . . . 103.3(3) y
    Na1 Si1 Na1 1_556 . 2_756 69.4(3) y
    Na1 Si1 Na2 1_556 . . 107.6(3) y
    Na1 Si1 Na2 2_756 . . 147.9(4) y
    O2 Si2 O5 . . 1_655 100.7(8) y
    O2 Si2 O6 . . 1_655 106.7(8) y
    O2 Si2 O7 . . 2_666 102.8(8) y
    O2 Si2 Na1 . . . 55.3(5) y
    O2 Si2 Na2 . . 2_666 103.7(6) y
    O5 Si2 O6 1_655 . 1_655 116.1(9) y
    O5 Si2 O7 1_655 . 2_666 109.8(8) y
    O5 Si2 Na1 1_655 . . 46.0(6) y
    O5 Si2 Na2 1_655 . 2_666 53.3(5) y
    O6 Si2 O7 1_655 . 2_666 118.2(8) y
    O6 Si2 Na1 1_655 . . 131.2(6) y
    O6 Si2 Na2 1_655 . 2_666 149.4(8) y
    O7 Si2 Na1 2_666 . . 110.3(6) y
    O7 Si2 Na2 2_666 . 2_666 57.1(6) y
    Na1 Si2 Na2 . . 2_666 65.9(3) y
